# Supplementary material for: Methanotrophic Flexibility of ‘Ca. Methanoperedens’ and Its Interactions With Sulphate‐Reducing Bacteria in the Sediment of Meromictic Lake Cadagno
Source: Environ Microbiol. 2025 Jul 10;27(7):e70133. doi: 10.1111/1462-2920.70133 (PMC12246660; doi:10.1111/1462-2920.70133)
Supplement: Supplementary file 2 — Table S2. Completeness, contamination, bin size and metagenomic based % of mapped reads from the MAGs from sediment depths 23 and 25 cm co‐assembly. Table S3. Metagenomic based % of mapped reads of 5 co‐assembled metagenomes from sediment depths 23 and 25 cm plus incubations from belonging control, MnO2 (manganase incubation) and sulphate. Table S4. Completeness, contamination, bin size and metagenomic based % of mapped reads from the MAGs from the control incubation assembly. Table S5. Completeness, contamination, bin size and metagenomic based % of mapped reads from the MAGs from the sulphate incubation assembly. Table S6. Completeness, contamination, bin size and metagenomic based % of mapped reads from the MAGs from the MnO2 incubation assembly. Table S7. DRAM based metagenome assembled genomes (MAGs) annotations from the metagenome co‐assembly from sediment depths 23 and 25 cm and live control, sulphate and manganse oxide incubations. Table S8. Inteproscan results and Fegenie iron reduction protein categorization of studied ‘Ca. Methanoperedens’ and Desulfobacterota QYQD01 MHCs, including MHC counts. Table S9. Results on Murali et al. 2023 (original fig. 6) hits on ANME/SRB formation protein aggregrates. ‘Ca. Methanoperedens’ MAG hits. Table S10. SingleM‐based sandpiper results on Methanoperedeneaceae family. Table S11. SingleM‐based sandpiper results on Desulfobacterota class QYQD01. Table S12. Results on Murali et al. (2023) (original fig. 6) hits on ANME/SRB formation protein aggregrates. ‘Desulfobacterota QYQD01’ MAG hits. Table S13. DIAMOND BLAST hits using PFAM/INTERPRO ids generated from BORG markers described in Schoelmerich et al. 2024. E‐values are equal or below 10–5 and with a minimum alignment of 30%. Table S14. Presence/absence of BORGs marker proteins (against respective PFAM/INTERPRO ids) in ‘Lake Cadagno’ ‘Ca. Methanoperedens’ MAGs. E‐values are equal or below 10–5 and with a minimum alignment of 30%. Table S15. Mobile genetic element (MGE) scr [file EMI-27-e70133-s002.zip]

Archive with 1 entries (1 files):
- cadagno_emi_supplementary_tables.xlsx
