# Supplementary material for: Methanotrophic Flexibility of ‘Ca. Methanoperedens’ and Its Interactions With Sulphate‐Reducing Bacteria in the Sediment of Meromictic Lake Cadagno
Source: Environ Microbiol. 2025 Jul 10;27(7):e70133. doi: 10.1111/1462-2920.70133 (PMC12246660; doi:10.1111/1462-2920.70133)
Supplement: Supplementary file 2 — Table S2. Completeness, contamination, bin size and metagenomic based % of mapped reads from the MAGs from sediment depths 23 and 25 cm co‐assembly. Table S3. Metagenomic based % of mapped reads of 5 co‐assembled metagenomes from sediment depths 23 and 25 cm plus incubations from belonging control, MnO2 (manganase incubation) and sulphate. Table S4. Completeness, contamination, bin size and metagenomic based % of mapped reads from the MAGs from the control incubation assembly. Table S5. Completeness, contamination, bin size and metagenomic based % of mapped reads from the MAGs from the sulphate incubation assembly. Table S6. Completeness, contamination, bin size and metagenomic based % of mapped reads from the MAGs from the MnO2 incubation assembly. Table S7. DRAM based metagenome assembled genomes (MAGs) annotations from the metagenome co‐assembly from sediment depths 23 and 25 cm and live control, sulphate and manganse oxide incubations. Table S8. Inteproscan results and Fegenie iron reduction protein categorization of studied ‘Ca. Methanoperedens’ and Desulfobacterota QYQD01 MHCs, including MHC counts. Table S9. Results on Murali et al. 2023 (original fig. 6) hits on ANME/SRB formation protein aggregrates. ‘Ca. Methanoperedens’ MAG hits. Table S10. SingleM‐based sandpiper results on Methanoperedeneaceae family. Table S11. SingleM‐based sandpiper results on Desulfobacterota class QYQD01. Table S12. Results on Murali et al. (2023) (original fig. 6) hits on ANME/SRB formation protein aggregrates. ‘Desulfobacterota QYQD01’ MAG hits. Table S13. DIAMOND BLAST hits using PFAM/INTERPRO ids generated from BORG markers described in Schoelmerich et al. 2024. E‐values are equal or below 10–5 and with a minimum alignment of 30%. Table S14. Presence/absence of BORGs marker proteins (against respective PFAM/INTERPRO ids) in ‘Lake Cadagno’ ‘Ca. Methanoperedens’ MAGs. E‐values are equal or below 10–5 and with a minimum alignment of 30%. Table S15. Mobile genetic element (MGE) scr [file EMI-27-e70133-s002.zip › cadagno_emi_supplementary_tables.xlsx]

## Sheet: INDEX
SUPPLEMENTARY TABLE
Supplementary Table 2	Completeness, contamination, bin size and metagenomic based % of mapped reads from the MAGs from sediment depths 23cm and 25cm co-assembly
Supplementary Table 3	Metagenomic based % of mapped reads of 5 co-assembled metagenomes from sediment depths 23cm and 25cm plus incubations from belonging control, MnO2 (manganase incubation) and sulfate
Supplementary Table 4	Completeness, contamination, bin size and metagenomic based % of mapped reads from the MAGs from the control incubation assembly
Supplementary Table 5	Completeness, contamination, bin size and metagenomic based % of mapped reads from the MAGs from the sulfate incubation assembly
Supplementary Table 6	Completeness, contamination, bin size and metagenomic based % of mapped reads from the MAGs from the MnO2 incubation assembly
Supplementary Table 7	DRAM based metagenome assembled genomes (MAGs) annotations from the metagenome co-assembly from sediment depths 23cm and 25cm and live control, sulfate and manganse oxide incubations
Supplementary Table 8	Inteproscan results and Fegenie iron reduction protein categorization of studied 'Ca. Methanoperedens' and Desulfobacterota QYQD01 MHCs, including MHC counts
Supplementary Table 9	Results on Murali et al 2023 (original Figure 6) hits on ANME/SRB formation protein aggregrates. 'Ca. Methanoperedens' MAG hits
Supplementary Table 10	SingleM-based sandpiper results on Methanoperedeneaceae family
Supplementary Table 11	SingleM-based sandpiper results on Desulfobacterota class QYQD01
Supplementary Table 12	Results on Murali et al 2023 (original Figure 6) hits on ANME/SRB formation protein aggregrates. 'Desulfobacterota QYQD01' MAG hits
Supplementary Table 13	DIAMOND BLAST hits using PFAM/INTERPRO ids generated from BORG markers described in Schoelmerich et al 2024. E-values are equal or below 10-5 and with a mininum alignment of 30%
Supplementary Table 14	Presence/absence of BORGs marker proteins (against respective PFAM/INTERPRO ids) in Lake Cadagno' 'Ca. Methanoperedens' MAGs. E-values are equal or below 10-5 and with a mininum alignment of 30%
Supplementary Table 15	Mobile genetic element (MGE) screening on 'Ca. Methanoperedens' MAGs: VIBRANT output
Supplementary Table 16	Mobile genetic element (MGE) screening on 'Ca. Methanoperedens' MAGs: geNOMAD output (plasmid)
Supplementary Table 17	Mobile genetic element (MGE) screening on 'Ca. Methanoperedens' MAGs: geNOMAD output (virus)
Supplementary Table 18	Putative 64 Mobile Genetic Elements (MGEs) identied in 'Ca. Methanoperedens genomes: analysis based on presence/absence of transposases, integrases and terminal repeats
Supplementary Table 19	Prokaryotic Virus Remote Homologous groups search via PHROGs
Supplementary Table 20	Prokaryotic Virus Orthologous Groups search via pVOGs
Supplementary Table 21	Viral protein clusters groups search via VOGs

## Sheet: S2 - MAG SEDIMENT
Bin Id	final_mag_rename_annotation_redogtbdtk	gtdbtk_classification	Bin size (Mbp)	Completeness	Contamination	23cm: % mapped reads	25cm: % mapped reads
unbinned	Sed_unbinned		319.702			47.337	40.9089
das_tool.maxbin2.003_sub	Sed_Arc_MAG_1_g_Methanoperedens	d__Archaea;p__Halobacteriota;c__Methanosarcinia;o__Methanosarcinales;f__Methanoperedenaceae;g__Methanoperedens;s__	4.39252	97.54	9.1	6.4544	10.072
das_tool.metabat2.51_sub	Sed_Bac_MAG_1_p_Desulfobacterota_c_QYQD01	d__Bacteria;p__Desulfobacterota;c__QYQD01;o__QYQD01;f__QYQD01;g__QYQD01;s__QYQD01 sp007280345	1.87295	93.6	0.23	5.95642	6.8443
das_tool.maxbin2.006	Sed_Arc_MAG_2_g_Methanoperedens	d__Archaea;p__Halobacteriota;c__Methanosarcinia;o__Methanosarcinales;f__Methanoperedenaceae;g__Methanoperedens;s__	3.50975	97.07	9.09	2.83375	5.61939
das_tool.maxbin2.004_sub	Sed_Bac_MAG_2_g_Cryosericum	d__Bacteria;p__Caldisericota;c__Caldisericia;o__Cryosericales;f__Cryosericaceae;g__Cryosericum;s__	3.10139	95.95	21.8	4.14297	3.73938
das_tool.metabat2.19_sub	Sed_Arc_MAG_3_g_Methanoperedens	d__Archaea;p__Halobacteriota;c__Methanosarcinia;o__Methanosarcinales;f__Methanoperedenaceae;g__Methanoperedens;s__	3.18082	94.78	3.56	1.09201	3.16309
das_tool.metabat2.98	Sed_Bac_MAG_3_p_Bacteroidota_f_VadinHA17	d__Bacteria;p__Bacteroidota;c__Bacteroidia;o__Bacteroidales;f__VadinHA17;g__LD21;s__	5.27646	100	0.48	1.64907	2.21524
das_tool.maxbin2.005_sub	Sed_Bac_MAG_4_p_Desulfobacterota_o_BSN033	d__Bacteria;p__Desulfobacterota_F;c__BSN033;o__BSN033;f__UBA1163;g__RBG-16-49-23;s__	2.77899	72.98	8.12	2.74456	1.90023
das_tool.metabat2.49_sub	Sed_Bac_MAG_5_o_Thermodesulfovibrionales	d__Bacteria;p__Nitrospirota;c__Thermodesulfovibrionia;o__Thermodesulfovibrionales;f__SM23-35;g__0-14-3-00-41-53;s__	3.04175	96.65	4.76	1.8478	1.87469
das_tool.metabat2.69_sub	Sed_Bac_MAG_6_c_Spirochaetia_f_Fen_1364	d__Bacteria;p__Spirochaetota;c__Spirochaetia;o__SZUA-6;f__Fen-1364;g__;s__	4.35834	94.73	5.86	0.56162	1.52245
das_tool.metabat2.84_sub	Sed_Bac_MAG_7_p_Desulfobacterota_c_BSN033	d__Bacteria;p__Desulfobacterota_F;c__BSN033;o__BSN033;f__UBA1163;g__;s__	7.42815	70.73	30.36	0.865702	1.44634
das_tool.metabat2.85	Sed_Bac_MAG_8_p_Desulfobacterota_c_SM23_61	d__Bacteria;p__Desulfobacterota_F;c__SM23-61;o__SM23-61;f__SM23-61;g__SM23-61;s__	6.16445	100	20.61	0.798555	1.43668
das_tool.metabat2.8	Sed_Bac_MAG_9_f__Thermoanaerobaculaceae	d__Bacteria;p__Acidobacteriota;c__Thermoanaerobaculia;o__Thermoanaerobaculales;f__Thermoanaerobaculaceae;g__RBG-13-68-16;s__RBG-13-68-16 sp022865555	3.46901	95.72	1.14	0.0277763	1.15188
das_tool.maxbin2.024_sub	Sed_Bac_MAG_10_c_Dehalococcoidia_f_UBA5620	d__Bacteria;p__Chloroflexota;c__Dehalococcoidia;o__GIF9;f__UBA5620;g__9FT-COMBO-48-23;s__	2.40884	84.38	6.52	0.631786	1.06138
das_tool.binsanity.binsanity-kmean-bin_11-bin_0-refined_0	Sed_Bac_MAG_11_c_Bipolaricaulia	d__Bacteria;p__Bipolaricaulota;c__Bipolaricaulia;o__UBA7950;f__UBA9294;g__;s__	2.10906	93.82	0.37	0.198792	0.988635
das_tool.metabat2.41	Sed_Bac_MAG_12_o_Aminicenantales	d__Bacteria;p__Acidobacteriota;c__Aminicenantia;o__Aminicenantales;f__RBG-16-66-30;g__RBG-16-66-30;s__	3.02592	86.96	5.31	0.270604	0.951954
das_tool.concoct.90_sub	Sed_Bac_MAG_13_c_Spirochaetia_f_DRHE01	d__Bacteria;p__Spirochaetota;c__Spirochaetia;o__SZUA-6;f__DRHE01;g__MIBK01;s__	5.4898	84.45	20.57	1.26741	0.934742
das_tool.metabat2.52	Sed_Arc_MAG_4_c_Thermoplasmata	d__Archaea;p__Thermoplasmatota;c__Thermoplasmata;o__UBA10834;f__UBA10834;g__COMBO-56-21;s__	1.69256	91.13	0.36	2.47511	0.89927
das_tool.metabat2.65	Sed_Arc_MAG_5_g_Methanoperedens	d__Archaea;p__Halobacteriota;c__Methanosarcinia;o__Methanosarcinales;f__Methanoperedenaceae;g__Methanoperedens;s__	2.97007	95.91	4.02	1.30303	0.878353
das_tool.concoct.136_sub	Sed_Bac_MAG_14_g_Sulfuricurvum	d__Bacteria;p__Campylobacterota;c__Campylobacteria;o__Campylobacterales;f__Sulfurimonadaceae;g__Sulfuricurvum;s__	3.18825	100	28.39	0.114651	0.866066
das_tool.metabat2.54	Sed_Bac_MAG_15_p_WOR_3	d__Bacteria;p__WOR-3;c__WOR-3;o__UBA2258;f__CAIPLT01;g__CAIPLT01;s__	2.47172	91.48	0.26	0.0873001	0.764296
das_tool.maxbin2.065_sub	Sed_Bac_MAG_16_p_Atribacterota	d__Bacteria;p__Atribacterota;c__JS1;o__SB-45;f__34-128;g__CG2-30-33-13;s__	1.83384	78.25	8.26	0.187948	0.752894
das_tool.concoct.171	Sed_Bac_MAG_17_p_AABM5_125_24	d__Bacteria;p__AABM5-125-24;c__RPQS01;o__RPQS01;f__DYHQ01;g__DYHQ01;s__	2.85199	99.65	0.21	1.23501	0.660078
das_tool.metabat2.100_sub	Sed_Arc_MAG_6_c_Thermoplasmata	d__Archaea;p__Thermoplasmatota;c__Thermoplasmata;o__UBA10834;f__UBA10834;g__;s__	1.6699	79.98	6.12	0.960531	0.616924
das_tool.binsanity.binsanity-kmean-bin_11-bin_0-refined_1_sub	Sed_Bac_MAG_18_c_Dehalococcoidia	d__Bacteria;p__Chloroflexota;c__Dehalococcoidia;o__GIF9;f__AB-539-J10;g__RBG-13-51-36;s__	1.53313	80.51	7.73	0.101925	0.613007
das_tool.binsanity.binsanity-kmean-bin_73-bin_0-refined_1	Sed_Arc_MAG_7_c_Thermoplasmata	d__Archaea;p__Thermoplasmatota;c__Thermoplasmata;o__UBA10834;f__UBA10834;g__UBA9653;s__	1.84876	92.94	11.65	1.12137	0.556098
das_tool.metabat2.30	Sed_Arc_MAG_8_c_Bathyarchaeia	d__Archaea;p__Thermoproteota;c__Bathyarchaeia;o__TCS64;f__TCS64;g__RBG-16-57-9;s__	2.53476	93.56	8.22	0.523212	0.537948
das_tool.binsanity.binsanity-kmean-bin_73-bin_0-refined_0	Sed_Bac_MAG_19_o_Aminicenantales	d__Bacteria;p__Acidobacteriota;c__Aminicenantia;o__Aminicenantales;f__RBG-16-66-30;g__RBG-16-66-30;s__	2.06726	73.75	0.58	1.15315	0.497583
das_tool.metabat2.105	Sed_Bac_MAG_20_o_Anaerolineales	d__Bacteria;p__Chloroflexota;c__Anaerolineae;o__Anaerolineales;f__E44-bin32;g__DYJB01;s__	2.35235	74.98	4.07	0.403201	0.487745
das_tool.metabat2.78	Sed_Bac_MAG_21_o_Aminicenantales	d__Bacteria;p__Acidobacteriota;c__Aminicenantia;o__Aminicenantales;f__UBA4085;g__JAAZPG01;s__	2.97267	57.69	3.82	0.178767	0.46907
das_tool.metabat2.45_sub	Sed_Bac_MAG_22_p_Desulfobacterota_o_Desulfatiglandales	d__Bacteria;p__Desulfobacterota;c__DSM-4660;o__Desulfatiglandales;f__HGW-15;g__JAFGDM01;s__	3.32122	78.48	4.99	0.705441	0.390794
das_tool.concoct.75_sub	Sed_Bac_MAG_23_c_Spirochaetia	d__Bacteria;p__Spirochaetota;c__Spirochaetia;o__SZUA-6;f__Fen-1364;g__;s__	4.02049	75.69	17.61	0.508711	0.357325
das_tool.metabat2.79_sub	Sed_Bac_MAG_24_o_Thermodesulfovibrionales	d__Bacteria;p__Nitrospirota;c__Thermodesulfovibrionia;o__Thermodesulfovibrionales;f__SM23-35;g__DYFC01;s__	2.85567	88.89	14.99	0.724099	0.355814
das_tool.maxbin2.097_sub	Sed_Bac_MAG_25_c_Dehalococcoidia_f_AB_539_J10	d__Bacteria;p__Chloroflexota;c__Dehalococcoidia;o__GIF9;f__AB-539-J10;g__RBG-13-51-36;s__	1.26528	51.75	10.11	0.109514	0.350338
das_tool.concoct.144_sub	Sed_Bac_MAG_26_p_Desulfobacterota_o_Desulfobaccales	d__Bacteria;p__Desulfobacterota;c__Desulfobaccia;o__Desulfobaccales;f__0-14-0-80-60-11;g__0-14-0-80-60-11;s__	2.38071	63.33	6.87	0.450632	0.341115
das_tool.metabat2.12	Sed_Bac_MAG_27_c_Spirochaetia_f_Fen_1364	d__Bacteria;p__Spirochaetota;c__Spirochaetia;o__SZUA-6;f__Fen-1364;g__;s__	2.20492	63.99	3.13	0.432736	0.327741
das_tool.metabat2.63_sub	Sed_Bac_MAG_28_p_Desulfobacterota_c_BSN033	d__Bacteria;p__Desulfobacterota_F;c__BSN033;o__BSN033;f__UBA1163;g__;s__	2.21515	62.3	16.81	0.164933	0.315708
das_tool.maxbin2.033_sub	Sed_Bac_MAG_29_c_Acidimicrobiia	d__Bacteria;p__Actinomycetota;c__Acidimicrobiia;o__UBA5794;f__UBA11373;g__VGBK01;s__	2.17725	74.16	5.01	0.459241	0.302647
das_tool.metabat2.59	Sed_Bac_MAG_30_c_Phycisphaerae_o_FEN_1346	d__Bacteria;p__Planctomycetota;c__Phycisphaerae;o__FEN-1346;f__FEN-1346;g__;s__	3.83473	80.11	5.04	1.03315	0.295788
das_tool.metabat2.47	Sed_Bac_MAG_31_c_Phycisphaerae_o_Sedimentisphaerales	d__Bacteria;p__Planctomycetota;c__Phycisphaerae;o__Sedimentisphaerales;f__SG8-4;g__Fen-1362;s__	2.1908	61.58	5.19	0.211422	0.270095
das_tool.metabat2.90	Sed_Bac_MAG_32_o_Aminicenantales	d__Bacteria;p__Acidobacteriota;c__Aminicenantia;o__Aminicenantales;f__UBA4085;g__JAAZPG01;s__	2.31031	86.33	4.84	0.558298	0.269459
das_tool.concoct.156	Sed_Bac_MAG_33_p_Planctomycetota_c_DG_23	d__Bacteria;p__Planctomycetota;c__DG-23;o__SLPQ01;f__;g__;s__	1.96908	46.95	0.66	0.123164	0.262043
das_tool.concoct.68	Sed_Bac_MAG_34_p_Zixibacteria	d__Bacteria;p__Zixibacteria;c__MSB-5A5;o__GN15;f__FEB-12;g__FEB-12;s__	2.8322	89.62	0.59	0.665611	0.226327
das_tool.metabat2.1	Sed_Arc_MAG_9_o_Methanomassiliicoccales	d__Archaea;p__Thermoplasmatota;c__Thermoplasmata;o__Methanomassiliicoccales;f__JACIVX01;g__;s__	1.30972	87.16	1.48	0.117434	0.217194
das_tool.metabat2.114	Sed_Bac_MAG_35_o_Anaerolineales	d__Bacteria;p__Chloroflexota;c__Anaerolineae;o__Anaerolineales;f__EnvOPS12;g__UBA877;s__	2.41647	70.2	1.66	0.579039	0.165119
das_tool.metabat2.72	Sed_Bac_MAG_36_c_Dehalococcoidia	d__Bacteria;p__Chloroflexota;c__Dehalococcoidia;o__SZUA-161;f__SZUA-161;g__VGNW01;s__	1.44588	65.85	5.81	0.397903	0.161011
das_tool.metabat2.70_sub	Sed_Bac_MAG_37_o_Thermodesulfovibrionales	d__Bacteria;p__Nitrospirota;c__Thermodesulfovibrionia;o__Thermodesulfovibrionales;f__SM23-35;g__0-14-3-00-41-53;s__	2.33501	57.43	4.86	0.474779	0.16047
das_tool.metabat2.96	Sed_Bac_MAG_38_c_Phycisphaerae_o_SM23_33	d__Bacteria;p__Planctomycetota;c__Phycisphaerae;o__SM23-33;f__SM23-33;g__;s__	1.33897	54.12	2.88	0.125321	0.153144
das_tool.concoct.21_sub	Sed_Arc_MAG_10_g_Methanothrix	d__Archaea;p__Halobacteriota;c__Methanosarcinia;o__Methanotrichales;f__Methanotrichaceae;g__Methanothrix;s__	0.944595	37.68	0.28	0.0468091	0.121154
das_tool.binsanity.binsanity-kmean-bin_58-bin_0-refined_0_sub	Sed_Bac_MAG_39_p_Desulfobacterota_o_Syntrophales	d__Bacteria;p__Desulfobacterota;c__Syntrophia;o__Syntrophales;f__UBA5619;g__DYLD01;s__	0.830616	48.86	0.49	0.299406	0.100365
das_tool.metabat2.60	Sed_Bac_MAG_40_c_Phycisphaerae_o_FEN_1346	d__Bacteria;p__Planctomycetota;c__Phycisphaerae;o__FEN-1346;f__FEN-1346;g__;s__	3.74585	79.82	5.9	1.76307	0.0951434
das_tool.concoct.129_sub	Sed_Arc_MAG_11_c_Thermoplasmata	d__Archaea;p__Thermoplasmatota;c__Themoplasmata_A;o__DTKX01;f__GCA-020343715;g__;s__	1.52182	44.77	0.29	0.194636	0.0837786
das_tool.binsanity.binsanity-kmean-bin_39-bin_0-refined_1_sub	Sed_Bac_MAG_41_o_Anaerolineales	d__Bacteria;p__Chloroflexota;c__Anaerolineae;o__Anaerolineales;f__E44-bin32;g__;s__	0.93336	32.03	1.58	0.148672	0.0559178
das_tool.metabat2.74_sub	Sed_Bac_MAG_42_c_Paceibacteria	d__Bacteria;p__Patescibacteria;c__Paceibacteria;o__UBA6257;f__UBA6257;g__JAAZNP01;s__	0.328261	65.36	0.97	0.0301008	0.0505746
das_tool.concoct.98_sub	Sed_Bac_MAG_43_c_Phycisphaerae_o_FEN_1346	d__Bacteria;p__Planctomycetota;c__Phycisphaerae;o__FEN-1346;f__FEN-1346;g__;s__	1.9458	61.85	7.01	0.60928	0.0483165
das_tool.metabat2.34	Sed_Bac_MAG_44_p_Desulfobacterota_g_Deferrimicrobium	d__Bacteria;p__Desulfobacterota_E;c__Deferrimicrobia;o__Deferrimicrobiales;f__Deferrimicrobiaceae;g__Deferrimicrobium;s__	1.61981	72.86	1.46	0.398216	0.0458198
das_tool.metabat2.116	Sed_Bac_MAG_45_o_Paceibacterales	d__Bacteria;p__Patescibacteria;c__Paceibacteria;o__Paceibacterales;f__;g__;s__	0.508907	72.37	4.07	0.0890476	0.0299546
das_tool.metabat2.71	Sed_Bac_MAG_46_p_Patescibacteria_c_Kazan_3B_28	d__Bacteria;p__Patescibacteria;c__Kazan-3B-28;o__Kazan-3B-28;f__Kazan-3B-28;g__JAKLDB01;s__	0.317058	56.55	1.65	0.053917	0.0161938

## Sheet: S3 - READS METAG ALL
Plotted in Figure 2 named after Sediment co-assembly Sed 23cm most to least abundant	user genome	classification GTDB-tk	Unamended control: % mapped reads	MnO2: % mapped reads	Sulfate: % mapped reads	Sediment 23 cm: % mapped reads	Sediment 25 cm: % mapped reads	Bin Id	Bin size (Mbp)	Unamended control: mapped reads	MnO2: mapped reads	Sulfate: mapped reads	Sediment 23 cm: mapped reads	Sediment 25 cm: mapped reads	fastani_reference	fastani_reference_radius	fastani_taxonomy	fastani_ani	fastani_af	closest_placement_reference	closest_placement_radius	closest_placement_taxonomy	closest_placement_ani	closest_placement_af	pplacer_taxonomy	classification_method	note	other_related_references(genome_id,species_name,radius,ANI,AF)	msa_percent	translation_table	red_value	warnings
excluded from graph	unbinned	unbinned	36.2773	31.1181	30.3197	40.8786	37.3673	unbinned	620.776	8888405	4411732	7750589	8596178	7868894	N/A	N/A	N/A	N/A	N/A	N/A	N/A	N/A	N/A	N/A	N/A	N/A	N/A	N/A	N/A	N/A	N/A	No bacterial or archaeal marker
MAG Desulfobacterota class QYQD01	metabat2.325	d__Bacteria;p__Desulfobacterota;c__QYQD01;o__QYQD01;f__QYQD01;g__QYQD01;s__QYQD01 sp007280345	0.202389	0.028877	0.0491728	5.60697	6.7176	metabat2.325	2.16517	49588	4094	12570	1179064	1414609	GCA_007280345.1	95	d__Bacteria;p__Desulfobacterota;c__QYQD01;o__QYQD01;f__QYQD01;g__QYQD01;s__QYQD01 sp007280345	96.17	0.61	GCA_007280345.1	95	d__Bacteria;p__Desulfobacterota;c__QYQD01;o__QYQD01;f__QYQD01;g__QYQD01;s__QYQD01 sp007280345	96.17	0.61	d__Bacteria;p__Desulfobacterota;c__QYQD01;o__QYQD01;f__QYQD01;g__QYQD01;s__	taxonomic classification defined by topology and ANI	topological placement and ANI have congruent species assignments	GCA_011046395.1, s__QYQD01 sp011046395, 95.0, 92.66, 0.71	88.44	11	N/A	N/A
Sed MAG Methanoperedens 1	metabat2.227	d__Archaea;p__Halobacteriota;c__Methanosarcinia;o__Methanosarcinales;f__Methanoperedenaceae;g__Methanoperedens;s__	1.73155	0.381868	0.647059	4.16848	7.07718	metabat2.227	3.42507	424252	54139	165407	876571	1490331	N/A	N/A	N/A	N/A	N/A	N/A	N/A	N/A	N/A	N/A	d__Archaea;p__Halobacteriota;c__Methanosarcinia;o__Methanosarcinales;f__Methanoperedenaceae;g__Methanoperedens;s__	taxonomic classification defined by topology and ANI	N/A	GCA_018899795.1, s__Methanoperedens sp018899795, 95.0, 82.25, 0.56; GCA_018900975.1, s__Methanoperedens sp018900975, 95.0, 81.93, 0.53; GCA_902386115.1, s__Methanoperedens sp902386115, 95.0, 79.68, 0.39; GCA_021409285.1, s__Methanoperedens sp021409285, 95.0, 79.57, 0.2; GCA_905339155.1, s__Methanoperedens sp905339155, 95.0, 78.41, 0.17; GCF_002487355.1, s__Methanoperedens sp002487355, 95.0, 78.09…	94.01	11	0.943771	Genome not assigned to closest species as it falls outside its pre-defined ANI radius
	metabat2.175	d__Archaea;p__Thermoplasmatota;c__Thermoplasmata;o__UBA10834;f__UBA10834;g__COMBO-56-21;s__	0.169256	0.206928	0.10002	2.24017	0.862289	metabat2.175	1.96005	41470	29337	25568	471074	181583	N/A	N/A	N/A	N/A	N/A	GCA_022865445.1	95	d__Archaea;p__Thermoplasmatota;c__Thermoplasmata;o__UBA10834;f__UBA10834;g__COMBO-56-21;s__COMBO-56-21 sp022865445	94.25	0.83	d__Archaea;p__Thermoplasmatota;c__Thermoplasmata;o__UBA10834;f__UBA10834;g__COMBO-56-21;s__	taxonomic classification defined by topology and ANI	N/A	GCA_018814355.1, s__COMBO-56-21 sp018814355, 95.0, 79.53, 0.4; GCA_020725925.1, s__COMBO-56-21 sp020725925, 95.0, 78.41, 0.37; GCA_001800675.1, s__COMBO-56-21 sp001800675, 95.0, 78.04, 0.3; GCA_001800815.1, s__COMBO-56-21 sp001800815, 95.0, 77.97, 0.28; GCA_016930135.1, s__COMBO-56-21 sp016930135, 95.0, 77.38, 0.27	97.78	11	0.985547	Genome not assigned to closest species as it falls outside its pre-defined ANI radius
Sed MAG Methanoperedens 2	metabat2.50	d__Archaea;p__Halobacteriota;c__Methanosarcinia;o__Methanosarcinales;f__Methanoperedenaceae;g__Methanoperedens;s__	0.0926644	0.0803321	0.0619022	2.11491	4.77375	metabat2.50	3.26998	22704	11389	15824	444734	1005269	N/A	N/A	N/A	N/A	N/A	N/A	N/A	N/A	N/A	N/A	d__Archaea;p__Halobacteriota;c__Methanosarcinia;o__Methanosarcinales;f__Methanoperedenaceae;g__Methanoperedens;s__	taxonomic classification defined by topology and ANI	N/A	GCA_018899795.1, s__Methanoperedens sp018899795, 95.0, 82.86, 0.6; GCA_018900975.1, s__Methanoperedens sp018900975, 95.0, 82.74, 0.58; GCA_902386115.1, s__Methanoperedens sp902386115, 95.0, 79.58, 0.45; GCA_021409285.1, s__Methanoperedens sp021409285, 95.0, 78.96, 0.25; GCA_905339155.1, s__Methanoperedens sp905339155, 95.0, 78.47, 0.18; GCF_002487355.1, s__Methanoperedens sp002487355, 95.0, 78.36…	93.19	11	0.957857	Genome not assigned to closest species as it falls outside its pre-defined ANI radius
	metabat2.136	d__Bacteria;p__Caldisericota;c__Caldisericia;o__Cryosericales;f__Cryosericaceae;g__Cryosericum;s__	1.81292	0.332021	0.430194	1.80883	1.78248	metabat2.136	1.23909	444189	47072	109970	380370	375359	N/A	N/A	N/A	N/A	N/A	GCA_013824685.1	95	d__Bacteria;p__Caldisericota;c__Caldisericia;o__Cryosericales;f__Cryosericaceae;g__Cryosericum;s__Cryosericum sp013824685	91.51	0.88	d__Bacteria;p__Caldisericota;c__Caldisericia;o__Cryosericales;f__Cryosericaceae;g__Cryosericum;s__	taxonomic classification defined by topology and ANI	classification based on placement in class-level tree	GCF_003570995.1, s__Cryosericum septentrionale, 95.0, 86.71, 0.79; GCF_003570925.1, s__Cryosericum terrychapinii, 95.0, 86.51, 0.67; GCF_003570985.1, s__Cryosericum hinesii, 95.0, 85.32, 0.79; GCA_903871855.1, s__Cryosericum sp903871855, 95.0, 84.27, 0.76; GCF_003570935.1, s__Cryosericum odellii, 95.0, 84.25, 0.66; GCA_021373025.1, s__Cryosericum sp021373025, 95.0, 78.53, 0.34; GCA_002402295.1, s…	75.97	11	0.993013	Genome not assigned to closest species as it falls outside its pre-defined ANI radius
	metabat2.270	d__Bacteria;p__Planctomycetota;c__Phycisphaerae;o__FEN-1346;f__FEN-1346;g__;s__	0.145062	0.106359	0.165549	1.44508	0.0802631	metabat2.270	3.73565	35542	15079	42319	303879	16902	N/A	N/A	N/A	N/A	N/A	N/A	N/A	N/A	N/A	N/A	d__Bacteria;p__Planctomycetota;c__Phycisphaerae;o__FEN-1346;f__FEN-1346;g__;s__	taxonomic classification fully defined by topology	classification based on placement in class-level tree	N/A	65.86	11	0.810038	N/A
	metabat2.150_sub	d__Bacteria;p__Acidobacteriota;c__Aminicenantia;o__Aminicenantales;f__RBG-16-66-30;g__RBG-16-66-30;s__	0.0563603	0.146945	6.85917	1.38341	0.621671	metabat2.150_sub	2.98206	13809	20833	1753404	290911	130913	N/A	N/A	N/A	N/A	N/A	N/A	N/A	N/A	N/A	N/A	d__Bacteria;p__Acidobacteriota;c__Aminicenantia;o__Aminicenantales;f__RBG-16-66-30;g__RBG-16-66-30;s__	taxonomic classification defined by topology and ANI	classification based on placement in class-level tree	GCA_014894455.1, s__RBG-16-66-30 sp014894455, 95.0, 89.65, 0.73; GCA_001773855.1, s__RBG-16-66-30 sp001773855, 95.0, 88.8, 0.76; GCA_001775755.1, s__RBG-16-66-30 sp001775755, 95.0, 85.84, 0.77; GCA_001775715.1, s__RBG-16-66-30 sp001775715, 95.0, 83.25, 0.67; GCA_017999365.1, s__RBG-16-66-30 sp012516875, 95.0, 82.02, 0.65; GCA_017883305.1, s__RBG-16-66-30 sp017883305, 95.0, 81.84, 0.65; GCA_022711…	91.66	11	0.96653	Genome not assigned to closest species as it falls outside its pre-defined ANI radius
	binsanity.binsanity-kmean-bin_64-bin_0	d__Bacteria;p__Bacteroidota;c__Bacteroidia;o__Bacteroidales;f__VadinHA17;g__LD21;s__	0.720202	0.025195	0.397396	1.35874	1.92537	binsanity.binsanity-kmean-bin_64-bin_0	5.05379	176459	3572	101586	285723	405450	N/A	N/A	N/A	N/A	N/A	GCA_003520925.1	95	d__Bacteria;p__Bacteroidota;c__Bacteroidia;o__Bacteroidales;f__VadinHA17;g__LD21;s__LD21 sp003520925	77.77	0.37	d__Bacteria;p__Bacteroidota;c__Bacteroidia;o__Bacteroidales;f__VadinHA17;g__LD21;s__	taxonomic classification defined by topology and ANI	classification based on placement in class-level tree	GCA_022865305.1, s__LD21 sp022865305, 95.0, 77.71, 0.15; GCA_015712185.1, s__LD21 sp015712185, 95.0, 77.36, 0.12; GCA_022709665.1, s__LD21 sp022709665, 95.0, 77.29, 0.14; GCA_019429325.1, s__LD21 sp019429325, 95.0, 77.14, 0.1; GCA_002328625.1, s__LD21 sp002328625, 95.0, 77.14, 0.16; GCA_002428385.1, s__LD21 sp002428385, 95.0, 77.02, 0.16; GCA_003141495.1, s__LD21 sp003141495, 95.0, 77.0, 0.1; GCA…	94.22	11	0.957738	N/A
MAG Nitrospirota o. Thermodesulfovibrionales 1	metabat2.124_sub	d__Bacteria;p__Nitrospirota;c__Thermodesulfovibrionia;o__Thermodesulfovibrionales;f__SM23-35;g__0-14-3-00-41-53;s__	0.603421	0.297861	0.391916	1.32576	1.42819	metabat2.124_sub	2.63215	147846	42229	100185	278788	300752	N/A	N/A	N/A	N/A	N/A	GCA_002780895.1	95	d__Bacteria;p__Nitrospirota;c__Thermodesulfovibrionia;o__Thermodesulfovibrionales;f__SM23-35;g__0-14-3-00-41-53;s__0-14-3-00-41-53 sp002780895	90.84	0.5	d__Bacteria;p__Nitrospirota;c__Thermodesulfovibrionia;o__Thermodesulfovibrionales;f__SM23-35;g__0-14-3-00-41-53;s__	taxonomic classification defined by topology and ANI	classification based on placement in class-level tree	N/A	68.76	11	0.951766	Genome not assigned to closest species as it falls outside its pre-defined ANI radius
	maxbin2.021_sub	d__Bacteria;p__Desulfobacterota_F;c__BSN033;o__BSN033;f__UBA1163;g__;s__	0.913621	0.0401625	1.96565	1.27386	0.572474	maxbin2.021_sub	4.18087	223849	5694	502476	267874	120553	N/A	N/A	N/A	N/A	N/A	N/A	N/A	N/A	N/A	N/A	d__Bacteria;p__Desulfobacterota_F;c__BSN033;o__BSN033;f__UBA1163;g__;s__	taxonomic novelty determined using RED	classification based on placement in class-level tree	N/A	34.18	11	0.822352	N/A
	maxbin2.006	d__Bacteria;p__Desulfobacterota_F;c__BSN033;o__BSN033;f__UBA1163;g__RBG-16-49-23;s__	0.820768	0.0725592	1.59727	1.15893	0.810257	maxbin2.006	1.98436	201099	10287	408308	243705	170626	N/A	N/A	N/A	N/A	N/A	GCA_018333715.1	95	d__Bacteria;p__Desulfobacterota_F;c__BSN033;o__BSN033;f__UBA1163;g__RBG-16-49-23;s__RBG-16-49-23 sp018333715	89.55	0.61	d__Bacteria;p__Desulfobacterota_F;c__BSN033;o__BSN033;f__UBA1163;g__RBG-16-49-23;s__	taxonomic classification defined by topology and ANI	classification based on placement in class-level tree	GCA_018333535.1, s__RBG-16-49-23 sp018333535, 95.0, 87.97, 0.77; GCA_016874935.1, s__RBG-16-49-23 sp016874935, 95.0, 87.77, 0.62; GCA_016875255.1, s__RBG-16-49-23 sp016875255, 95.0, 86.32, 0.69; GCA_020724025.1, s__RBG-16-49-23 sp020724025, 95.0, 86.04, 0.68; GCA_001798855.1, s__RBG-16-49-23 sp001798855, 95.0, 84.79, 0.66; GCA_020059605.1, s__RBG-16-49-23 sp020059605, 95.0, 81.43, 0.63; GCA_01687…	71.42	11	0.974111	Genome not assigned to closest species as it falls outside its pre-defined ANI radius
Sed MAG Methanoperedens 5	metabat2.345_sub	d__Archaea;p__Halobacteriota;c__Methanosarcinia;o__Methanosarcinales;f__Methanoperedenaceae;g__Methanoperedens;s__	0.000632619	0.00174926	0.00048899	1.13126	0.803006	metabat2.345_sub	3.08461	155	248	125	237888	169099	N/A	N/A	N/A	N/A	N/A	GCA_003104905.1	95	d__Archaea;p__Halobacteriota;c__Methanosarcinia;o__Methanosarcinales;f__Methanoperedenaceae;g__Methanoperedens;s__Methanoperedens sp003104905	88.55	0.66	d__Archaea;p__Halobacteriota;c__Methanosarcinia;o__Methanosarcinales;f__Methanoperedenaceae;g__Methanoperedens;s__	taxonomic classification defined by topology and ANI	N/A	GCA_905339155.1, s__Methanoperedens sp905339155, 95.0, 81.47, 0.55; GCA_902384525.1, s__Methanoperedens sp902384525, 95.0, 81.45, 0.51; GCF_002487355.1, s__Methanoperedens sp002487355, 95.0, 81.27, 0.53; GCA_012026795.1, s__Methanoperedens sp012026795, 95.0, 80.76, 0.52; GCA_021409285.1, s__Methanoperedens sp021409285, 95.0, 78.7, 0.22; GCF_900196725.1, s__Methanoperedens nitroreducens_A, 95.0, 7…	99.34	11	0.980753	Genome not assigned to closest species as it falls outside its pre-defined ANI radius
	concoct.191	d__Bacteria;p__AABM5-125-24;c__RPQS01;o__RPQS01;f__DYHQ01;g__DYHQ01;s__	0.324811	0.0413405	1.58966	1.05034	0.592238	concoct.191	2.86076	79583	5861	406362	220872	124715	N/A	N/A	N/A	N/A	N/A	GCA_020724065.1	95	d__Bacteria;p__AABM5-125-24;c__RPQS01;o__RPQS01;f__DYHQ01;g__DYHQ01;s__DYHQ01 sp020724065	83.82	0.84	d__Bacteria;p__AABM5-125-24;c__RPQS01;o__RPQS01;f__DYHQ01;g__DYHQ01;s__	taxonomic classification defined by topology and ANI	classification based on placement in class-level tree	N/A	94.9	11	0.934573	Genome not assigned to closest species as it falls outside its pre-defined ANI radius
	binsanity.binsanity-kmean-bin_93-bin_0_sub	d__Archaea;p__Thermoplasmatota;c__Thermoplasmata;o__UBA10834;f__UBA10834;g__UBA9653;s__	0.0206438	0.0560258	0.0282206	1.04706	0.545007	binsanity.binsanity-kmean-bin_93-bin_0_sub	2.12134	5058	7943	7214	220182	114769	N/A	N/A	N/A	N/A	N/A	N/A	N/A	N/A	N/A	N/A	d__Archaea;p__Thermoplasmatota;c__Thermoplasmata;o__UBA10834;f__UBA10834;g__UBA9653;s__	taxonomic classification defined by topology and ANI	N/A	GCA_013329135.1, s__UBA9653 sp9653u, 95.0, 83.63, 0.74; GCA_011391345.1, s__UBA9653 sp011391345, 95.0, 83.17, 0.79; GCA_018818785.1, s__UBA9653 sp018818785, 95.0, 77.21, 0.25	71.32	11	0.939242	Genome not assigned to closest species as it falls outside its pre-defined ANI radius
	metabat2.253	d__Bacteria;p__Planctomycetota;c__Phycisphaerae;o__FEN-1346;f__FEN-1346;g__;s__	0.206899	0.0932823	0.772925	0.963229	0.297442	metabat2.253	4.40356	50693	13225	197582	202553	62636	N/A	N/A	N/A	N/A	N/A	N/A	N/A	N/A	N/A	N/A	d__Bacteria;p__Planctomycetota;c__Phycisphaerae;o__FEN-1346;f__FEN-1346;g__;s__	taxonomic classification fully defined by topology	classification based on placement in class-level tree	N/A	82.98	11	0.811067	N/A
Sed MAG Methanoperedens 3	metabat2.343_sub	d__Archaea;p__Halobacteriota;c__Methanosarcinia;o__Methanosarcinales;f__Methanoperedenaceae;g__Methanoperedens;s__	0.00429365	0.00308237	0.00236671	0.925333	2.82033	metabat2.343_sub	3.14177	1052	437	605	194584	593912	N/A	N/A	N/A	N/A	N/A	N/A	N/A	N/A	N/A	N/A	d__Archaea;p__Halobacteriota;c__Methanosarcinia;o__Methanosarcinales;f__Methanoperedenaceae;g__Methanoperedens;s__	ANI	N/A	GCA_021409285.1, s__Methanoperedens sp021409285, 95.0, 79.61, 0.23; GCA_905339155.1, s__Methanoperedens sp905339155, 95.0, 79.31, 0.37; GCF_002487355.1, s__Methanoperedens sp002487355, 95.0, 79.28, 0.4; GCA_902384525.1, s__Methanoperedens sp902384525, 95.0, 79.07, 0.37; GCA_018899795.1, s__Methanoperedens sp018899795, 95.0, 78.95, 0.18; GCA_012026795.1, s__Methanoperedens sp012026795, 95.0, 78.87…	95.53	11	0.931966	N/A
	maxbin2.171_sub	d__Archaea;p__Thermoplasmatota;c__Thermoplasmata;o__UBA10834;f__UBA10834;g__;s__	0.0917829	0.136231	0.0881199	0.88748	0.601118	maxbin2.171_sub	1.77974	22488	19314	22526	186624	126585	N/A	N/A	N/A	N/A	N/A	N/A	N/A	N/A	N/A	N/A	d__Archaea;p__Thermoplasmatota;c__Thermoplasmata;o__UBA10834;f__UBA10834;g__;s__	taxonomic novelty determined using RED	N/A	N/A	68.35	11	0.813633	Genome has more than 24.5% of markers with multiple hits
	metabat2.56	d__Bacteria;p__Acidobacteriota;c__Aminicenantia;o__Aminicenantales;f__RBG-16-66-30;g__RBG-16-66-30;s__	0.919163	0.0561951	4.16389	0.852946	0.129944	metabat2.56	3.18672	225207	7967	1064411	179362	27364	N/A	N/A	N/A	N/A	N/A	GCA_001773855.1	95	d__Bacteria;p__Acidobacteriota;c__Aminicenantia;o__Aminicenantales;f__RBG-16-66-30;g__RBG-16-66-30;s__RBG-16-66-30 sp001773855	90.63	0.76	d__Bacteria;p__Acidobacteriota;c__Aminicenantia;o__Aminicenantales;f__RBG-16-66-30;g__RBG-16-66-30;s__	taxonomic classification defined by topology and ANI	classification based on placement in class-level tree	GCA_014894455.1, s__RBG-16-66-30 sp014894455, 95.0, 89.35, 0.69; GCA_001775755.1, s__RBG-16-66-30 sp001775755, 95.0, 85.24, 0.72; GCA_001775715.1, s__RBG-16-66-30 sp001775715, 95.0, 82.92, 0.62; GCA_017999365.1, s__RBG-16-66-30 sp012516875, 95.0, 81.61, 0.56; GCA_017883305.1, s__RBG-16-66-30 sp017883305, 95.0, 81.32, 0.56; GCA_022711665.1, s__RBG-16-66-30 sp022711665, 95.0, 81.08, 0.54; GCA_01686…	91.22	11	0.986699	Genome not assigned to closest species as it falls outside its pre-defined ANI radius
	binsanity.binsanity-kmean-bin_26-bin_0_sub	d__Bacteria;p__Spirochaetota;c__Spirochaetia;o__SZUA-6;f__DRHE01;g__MIBK01;s__MIBK01 sp001829505	0.345112	0.63092	0.6788	0.815211	0.608712	binsanity.binsanity-kmean-bin_26-bin_0_sub	4.06915	84557	89448	173521	171427	128184	GCA_001829505.1	95	d__Bacteria;p__Spirochaetota;c__Spirochaetia;o__SZUA-6;f__DRHE01;g__MIBK01;s__MIBK01 sp001829505	95.26	0.65	GCA_001829505.1	95	d__Bacteria;p__Spirochaetota;c__Spirochaetia;o__SZUA-6;f__DRHE01;g__MIBK01;s__MIBK01 sp001829505	95.26	0.65	d__Bacteria;p__Spirochaetota;c__Spirochaetia;o__SZUA-6;f__DRHE01;g__;s__	taxonomic classification defined by topology and ANI	topological placement and ANI have congruent species assignments	N/A	81.35	11	N/A	N/A
	metabat2.42_sub	d__Bacteria;p__Bacteroidota;c__Bacteroidia;o__Bacteroidales;f__VadinHA17;g__LD21;s__	0.19272	0.0127527	0.175653	0.738435	0.829115	metabat2.42_sub	5.89624	47219	1808	44902	155282	174597	N/A	N/A	N/A	N/A	N/A	N/A	N/A	N/A	N/A	N/A	d__Bacteria;p__Bacteroidota;c__Bacteroidia;o__Bacteroidales;f__VadinHA17;g__LD21;s__	ANI	classification based on placement in class-level tree	GCA_022865305.1, s__LD21 sp022865305, 95.0, 77.8, 0.23; GCA_003501665.1, s__LD21 sp003501665, 95.0, 77.51, 0.2; GCA_015712185.1, s__LD21 sp015712185, 95.0, 76.71, 0.17; GCA_001768195.1, s__LD21 sp001768195, 95.0, 76.71, 0.09; GCA_002328625.1, s__LD21 sp002328625, 95.0, 76.71, 0.11; GCA_003142255.1, s__LD21 sp003142255, 95.0, 76.67, 0.13; GCA_016709865.1, s__LD21 sp016709865, 95.0, 76.49, 0.08; GC…	70.84	11	0.944885	Genome has more than 10.8% of markers with multiple hits
	binsanity.binsanity-kmean-bin_33-bin_1_sub	d__Bacteria;p__Desulfobacterota;c__Syntrophia;o__Syntrophales;f__UBA5619;g__DYLD01;s__	0.14747	0.0336592	1.64573	0.705979	0.267268	binsanity.binsanity-kmean-bin_33-bin_1_sub	2.31768	36132	4772	420696	148457	56282	N/A	N/A	N/A	N/A	N/A	GCA_020722315.1	95	d__Bacteria;p__Desulfobacterota;c__Syntrophia;o__Syntrophales;f__UBA5619;g__DYLD01;s__DYLD01 sp020722315	78.75	0.43	d__Bacteria;p__Desulfobacterota;c__Syntrophia;o__Syntrophales;f__UBA5619;g__DYLD01;s__	taxonomic classification defined by topology and ANI	classification based on placement in class-level tree	N/A	87.65	11	0.920188	N/A
	metabat2.144_sub	d__Bacteria;p__Desulfobacterota;c__DSM-4660;o__Desulfatiglandales;f__HGW-15;g__JAFGDM01;s__	0.416721	0.172606	0.524248	0.677603	0.396106	metabat2.144_sub	4.029	102102	24471	134013	142490	83413	N/A	N/A	N/A	N/A	N/A	GCA_016932115.1	95	d__Bacteria;p__Desulfobacterota;c__DSM-4660;o__Desulfatiglandales;f__HGW-15;g__JAFGDM01;s__JAFGDM01 sp016932115	77.84	0.09	d__Bacteria;p__Desulfobacterota;c__DSM-4660;o__Desulfatiglandales;f__HGW-15;g__JAFGDM01;s__	taxonomic classification defined by topology and ANI	classification based on placement in class-level tree	N/A	66.43	11	0.85183	Genome has more than 11.7% of markers with multiple hits
	concoct.108_sub	d__Bacteria;p__Bipolaricaulota;c__Bipolaricaulia;o__UBA7950;f__UBA9294;g__CAIOGO01;s__	1.12669	0.0782795	0.0367055	0.676975	0.265454	concoct.108_sub	3.44601	276053	11098	9383	142358	55900	N/A	N/A	N/A	N/A	N/A	GCA_903857865.1	95	d__Bacteria;p__Bipolaricaulota;c__Bipolaricaulia;o__UBA7950;f__UBA9294;g__CAIOGO01;s__CAIOGO01 sp903857865	89.46	0.47	d__Bacteria;p__Bipolaricaulota;c__Bipolaricaulia;o__UBA7950;f__UBA9294;g__CAIOGO01;s__	taxonomic classification defined by topology and ANI	classification based on placement in class-level tree	GCA_903859225.1, s__CAIOGO01 sp903859225, 95.0, 80.1, 0.37; GCA_022711155.1, s__CAIOGO01 sp022711155, 95.0, 78.88, 0.29; GCA_903839615.1, s__CAIOGO01 sp903839615, 95.0, 78.76, 0.29	55.19	11	0.987303	N/A
MAG Desulfobacterota F c. SM23-61	concoct.265_sub	d__Bacteria;p__Desulfobacterota_F;c__SM23-61;o__SM23-61;f__SM23-61;g__SM23-61;s__	1.37337	0.00626349	0.961139	0.638965	1.23167	concoct.265_sub	5.82347	336493	888	245695	134365	259368	N/A	N/A	N/A	N/A	N/A	GCA_001304105.1	95	d__Bacteria;p__Desulfobacterota_F;c__SM23-61;o__SM23-61;f__SM23-61;g__SM23-61;s__SM23-61 sp001304105	86.73	0.65	d__Bacteria;p__Desulfobacterota_F;c__SM23-61;o__SM23-61;f__SM23-61;g__SM23-61;s__	taxonomic classification defined by topology and ANI	classification based on placement in class-level tree	GCA_003154025.1, s__SM23-61 sp003154025, 95.0, 80.97, 0.45; GCA_013388675.1, s__SM23-61 sp013388675, 95.0, 80.63, 0.5	88.52	11	0.943589	Genome not assigned to closest species as it falls outside its pre-defined ANI radius
	concoct.232_sub	d__Bacteria;p__Zixibacteria;c__MSB-5A5;o__GN15;f__FEB-12;g__FEB-12;s__	0.181386	0.14169	0.168733	0.585861	0.205976	concoct.232_sub	2.9804	44442	20088	43133	123198	43375	N/A	N/A	N/A	N/A	N/A	GCA_023700785.1	95	d__Bacteria;p__Zixibacteria;c__MSB-5A5;o__GN15;f__FEB-12;g__FEB-12;s__FEB-12 sp023700785	79.21	0.49	d__Bacteria;p__Zixibacteria;c__MSB-5A5;o__GN15;f__FEB-12;g__FEB-12;s__	taxonomic classification defined by topology and ANI	classification based on placement in class-level tree	GCA_016708025.1, s__FEB-12 sp016708025, 95.0, 78.65, 0.44; GCA_003105265.1, s__FEB-12 sp003105265, 95.0, 76.27, 0.11	87.23	11	0.965639	N/A
	metabat2.115_sub	d__Bacteria;p__Bacteroidota;c__Bacteroidia;o__Bacteroidales;f__VadinHA17;g__LD21;s__	0.341325	0.00959273	0.15377	0.578728	0.377116	metabat2.115_sub	4.34154	83629	1360	39308	121698	79414	N/A	N/A	N/A	N/A	N/A	N/A	N/A	N/A	N/A	N/A	d__Bacteria;p__Bacteroidota;c__Bacteroidia;o__Bacteroidales;f__VadinHA17;g__LD21;s__	ANI	classification based on placement in class-level tree	GCA_022865305.1, s__LD21 sp022865305, 95.0, 77.65, 0.18; GCA_002328625.1, s__LD21 sp002328625, 95.0, 77.16, 0.05; GCA_003501665.1, s__LD21 sp003501665, 95.0, 77.11, 0.12; GCA_003152835.1, s__LD21 sp003152835, 95.0, 76.88, 0.06; GCA_015712185.1, s__LD21 sp015712185, 95.0, 76.67, 0.1; GCA_003142255.1, s__LD21 sp003142255, 95.0, 76.45, 0.07; GCA_003141525.1, s__LD21 sp003141525, 95.0, 76.41, 0.06; G…	53.37	11	0.942507	N/A
	metabat2.129_sub	d__Bacteria;p__Chloroflexota;c__Anaerolineae;o__Anaerolineales;f__E44-bin32;g__MGNI01;s__	0.596507	0.0497059	0.537865	0.574234	0.236003	metabat2.129_sub	4.85257	146152	7047	137494	120753	49698	N/A	N/A	N/A	N/A	N/A	GCA_001795115.1	95	d__Bacteria;p__Chloroflexota;c__Anaerolineae;o__Anaerolineales;f__E44-bin32;g__MGNI01;s__MGNI01 sp001795115	79.3	0.06	d__Bacteria;p__Chloroflexota;c__Anaerolineae;o__Anaerolineales;f__E44-bin32;g__MGNI01;s__	taxonomic classification defined by topology and ANI	classification based on placement in class-level tree	N/A	82.84	11	0.907978	N/A
	maxbin2.026_sub	d__Archaea;p__Thermoplasmatota;c__Thermoplasmata;o__UBA10834;f__UBA10834;g__UBA9653;s__UBA9653 sp011391345	0.558325	0.874025	0.482969	0.573882	0.209015	maxbin2.026_sub	2.41525	136797	123914	123461	120679	44015	GCA_011391345.1	95	d__Archaea;p__Thermoplasmatota;c__Thermoplasmata;o__UBA10834;f__UBA10834;g__UBA9653;s__UBA9653 sp011391345	96.87	0.64	GCA_011391345.1	95	d__Archaea;p__Thermoplasmatota;c__Thermoplasmata;o__UBA10834;f__UBA10834;g__UBA9653;s__UBA9653 sp011391345	96.87	0.64	d__Archaea;p__Thermoplasmatota;c__Thermoplasmata;o__UBA10834;f__UBA10834;g__UBA9653;s__	taxonomic classification defined by topology and ANI	topological placement and ANI have congruent species assignments	GCA_013329135.1, s__UBA9653 sp9653u, 95.0, 92.5, 0.63; GCA_018818785.1, s__UBA9653 sp018818785, 95.0, 77.6, 0.22	78.61	11	N/A	N/A
	metabat2.279_sub	d__Bacteria;p__Spirochaetota;c__Spirochaetia;o__SZUA-6;f__Fen-1364;g__;s__	0.304457	0.0182262	0.12835	0.571966	0.441366	metabat2.279_sub	3.75951	74596	2584	32810	120276	92944	N/A	N/A	N/A	N/A	N/A	N/A	N/A	N/A	N/A	N/A	d__Bacteria;p__Spirochaetota;c__Spirochaetia;o__SZUA-6;f__Fen-1364;g__;s__	taxonomic novelty determined using RED	classification based on placement in class-level tree	N/A	73.03	11	0.877569	Genome has more than 10.0% of markers with multiple hits
MAG Nitrospirota o. Thermodesulfovibrionales 3	metabat2.145_sub	d__Bacteria;p__Nitrospirota;c__Thermodesulfovibrionia;o__Thermodesulfovibrionales;f__SM23-35;g__DYFC01;s__	0.151474	0.0128514	0.0542114	0.534421	0.273883	metabat2.145_sub	2.68964	37113	1822	13858	112381	57675	N/A	N/A	N/A	N/A	N/A	N/A	N/A	N/A	N/A	N/A	d__Bacteria;p__Nitrospirota;c__Thermodesulfovibrionia;o__Thermodesulfovibrionales;f__SM23-35;g__DYFC01;s__	taxonomic novelty determined using RED	classification based on placement in class-level tree	N/A	64.13	11	0.907668	N/A
	concoct.294_sub	d__Bacteria;p__Planctomycetota;c__Phycisphaerae;o__FEN-1346;f__FEN-1346;g__FEN-1346;s__	0.794019	0.0149181	1.81314	0.522381	0.053542	concoct.294_sub	5.11251	194545	2115	463492	109849	11275	N/A	N/A	N/A	N/A	N/A	GCA_003170085.1	95	d__Bacteria;p__Planctomycetota;c__Phycisphaerae;o__FEN-1346;f__FEN-1346;g__FEN-1346;s__FEN-1346 sp003170085	78.81	0.36	d__Bacteria;p__Planctomycetota;c__Phycisphaerae;o__FEN-1346;f__FEN-1346;g__FEN-1346;s__	taxonomic classification defined by topology and ANI	classification based on placement in class-level tree	N/A	73.57	11	0.876146	N/A
	metabat2.250	d__Bacteria;p__Desulfobacterota_F;c__BSN033;o__BSN033;f__UBA1163;g__JACAEX01;s__	0.276953	0.00588966	0.352014	0.508899	0.780487	metabat2.250	5.70318	67857	835	89985	107014	164357	N/A	N/A	N/A	N/A	N/A	GCA_013388635.1	95	d__Bacteria;p__Desulfobacterota_F;c__BSN033;o__BSN033;f__UBA1163;g__JACAEX01;s__JACAEX01 sp013388635	77.08	0.15	d__Bacteria;p__Desulfobacterota_F;c__BSN033;o__BSN033;f__UBA1163;g__JACAEX01;s__	taxonomic classification defined by topology and ANI	classification based on placement in class-level tree	N/A	81.81	11	0.861881	Genome has more than 11.7% of markers with multiple hits
	concoct.245_sub	d__Bacteria;p__Chloroflexota;c__Anaerolineae;o__Anaerolineales;f__EnvOPS12;g__UBA877;s__	0.184811	0.0128585	0.111611	0.504015	0.158199	concoct.245_sub	2.84282	45281	1823	28531	105987	33314	N/A	N/A	N/A	N/A	N/A	GCA_016208355.1	95	d__Bacteria;p__Chloroflexota;c__Anaerolineae;o__Anaerolineales;f__EnvOPS12;g__UBA877;s__UBA877 sp016208355	79.64	0.4	d__Bacteria;p__Chloroflexota;c__Anaerolineae;o__Anaerolineales;f__EnvOPS12;g__UBA877;s__	taxonomic classification defined by topology and ANI	classification based on placement in class-level tree	GCA_009772985.1, s__UBA877 sp009772985, 95.0, 78.61, 0.3; GCA_020722345.1, s__UBA877 sp020722345, 95.0, 78.16, 0.23; GCA_017882125.1, s__UBA877 sp017882125, 95.0, 77.6, 0.09; GCA_017882065.1, s__UBA877 sp017882065, 95.0, 77.37, 0.13; GCA_903873975.1, s__UBA877 sp903873975, 95.0, 77.28, 0.18; GCA_903884265.1, s__UBA877 sp903884265, 95.0, 77.12, 0.1; GCA_903829085.1, s__UBA877 sp903829085, 95.0, 76…	57.91	11	0.975354	N/A
MAG Nitrospirota o. Thermodesulfovibrionales 2	metabat2.67_sub	d__Bacteria;p__Nitrospirota;c__Thermodesulfovibrionia;o__Thermodesulfovibrionales;f__SM23-35;g__0-14-3-00-41-53;s__	0.323097	0.177882	1.06399	0.490928	0.199005	metabat2.67_sub	2.85385	79163	25219	271986	103235	41907	N/A	N/A	N/A	N/A	N/A	GCA_002780895.1	95	d__Bacteria;p__Nitrospirota;c__Thermodesulfovibrionia;o__Thermodesulfovibrionales;f__SM23-35;g__0-14-3-00-41-53;s__0-14-3-00-41-53 sp002780895	88.33	0.59	d__Bacteria;p__Nitrospirota;c__Thermodesulfovibrionia;o__Thermodesulfovibrionales;f__SM23-35;g__0-14-3-00-41-53;s__	taxonomic classification defined by topology and ANI	classification based on placement in class-level tree	N/A	72.31	11	0.930296	Genome not assigned to closest species as it falls outside its pre-defined ANI radius
	binsanity.binsanity-kmean-bin_33-bin_0-refined_0	d__Bacteria;p__Acidobacteriota;c__Aminicenantia;o__Aminicenantales;f__UBA4085;g__JAAZPG01;s__	0.230718	0.0781103	1.39127	0.488783	0.247267	binsanity.binsanity-kmean-bin_33-bin_0-refined_0	2.40611	56529	11074	355650	102784	52070	N/A	N/A	N/A	N/A	N/A	GCA_012797375.1	95	d__Bacteria;p__Acidobacteriota;c__Aminicenantia;o__Aminicenantales;f__UBA4085;g__JAAZPG01;s__JAAZPG01 sp012797375	81.42	0.57	d__Bacteria;p__Acidobacteriota;c__Aminicenantia;o__Aminicenantales;f__UBA4085;g__JAAZPG01;s__	taxonomic classification defined by topology and ANI	classification based on placement in class-level tree	GCA_016931595.1, s__JAAZPG01 sp016931595, 95.0, 79.34, 0.4; GCA_016867585.1, s__JAAZPG01 sp016867585, 95.0, 77.67, 0.26	82.64	11	0.958352	Genome not assigned to closest species as it falls outside its pre-defined ANI radius
	metabat2.33	d__Bacteria;p__Chloroflexota;c__Anaerolineae;o__Anaerolineales;f__E44-bin32;g__DYJB01;s__	0.348063	0.354727	0.368702	0.469134	0.587565	metabat2.33	3.47392	85280	50291	94251	98652	123731	N/A	N/A	N/A	N/A	N/A	GCA_020723365.1	95	d__Bacteria;p__Chloroflexota;c__Anaerolineae;o__Anaerolineales;f__E44-bin32;g__DYJB01;s__DYJB01 sp020723365	80.7	0.53	d__Bacteria;p__Chloroflexota;c__Anaerolineae;o__Anaerolineales;f__E44-bin32;g__DYJB01;s__	taxonomic classification defined by topology and ANI	classification based on placement in class-level tree	N/A	82.7	11	0.936509	Genome not assigned to closest species as it falls outside its pre-defined ANI radius
	metabat2.168	d__Archaea;p__Thermoproteota;c__Bathyarchaeia;o__TCS64;f__TCS64;g__RBG-16-57-9;s__	0.0222233	0.000987487	0.07728	0.448457	0.486983	metabat2.168	2.58038	5445	140	19755	94304	102550	N/A	N/A	N/A	N/A	N/A	GCA_001775965.1	95	d__Archaea;p__Thermoproteota;c__Bathyarchaeia;o__TCS64;f__TCS64;g__RBG-16-57-9;s__RBG-16-57-9 sp001775965	83.95	0.58	d__Archaea;p__Thermoproteota;c__Bathyarchaeia;o__TCS64;f__TCS64;g__RBG-16-57-9;s__	taxonomic classification defined by topology and ANI	N/A	GCA_020697635.1, s__RBG-16-57-9 sp020697635, 95.0, 78.24, 0.34; GCA_016934355.1, s__RBG-16-57-9 sp016934355, 95.0, 77.93, 0.35; GCA_013619005.1, s__RBG-16-57-9 sp013619005, 95.0, 76.69, 0.17; GCA_018652685.1, s__RBG-16-57-9 sp018652685, 95.0, 76.26, 0.1; GCA_014729945.1, s__RBG-16-57-9 sp014729945, 95.0, 76.14, 0.02; GCA_020444005.1, s__RBG-16-57-9 sp020444005, 95.0, 75.73, 0.04; GCA_014730055.1,…	72.58	11	0.944643	Genome not assigned to closest species as it falls outside its pre-defined ANI radius;Genome has more than 11.3% of markers with multiple hits
	concoct.12_sub	d__Bacteria;p__Myxococcota;c__Myxococcia;o__Myxococcales;f__Anaeromyxobacteraceae;g__;s__	0.0286311	0.0432449	0.0205884	0.44812	0.0535135	concoct.12_sub	3.09263	7015	6131	5263	94233	11269	N/A	N/A	N/A	N/A	N/A	N/A	N/A	N/A	N/A	N/A	d__Bacteria;p__Myxococcota;c__Myxococcia;o__Myxococcales;f__Anaeromyxobacteraceae;g__;s__	taxonomic novelty determined using RED	classification based on placement in class-level tree	N/A	39.98	11	0.87624	Genome has more than 12.5% of markers with multiple hits
	maxbin2.206_sub	d__Bacteria;p__Spirochaetota;c__Spirochaetia;o__SZUA-6;f__Fen-1364;g__;s__	0.0994437	0.0326929	0.137786	0.442603	1.26953	maxbin2.206_sub	4.10489	24365	4635	35222	93073	267340	N/A	N/A	N/A	N/A	N/A	N/A	N/A	N/A	N/A	N/A	d__Bacteria;p__Spirochaetota;c__Spirochaetia;o__SZUA-6;f__Fen-1364;g__;s__	taxonomic novelty determined using RED	classification based on placement in class-level tree	N/A	83.36	11	0.879965	N/A
	metabat2.338	d__Bacteria;p__Armatimonadota;c__CAIYQO01;o__WVXJ01;f__DTIZ01;g__GCA-020344235;s__	0.115802	0.00999478	0.427338	0.439826	0.253962	metabat2.338	4.19361	28373	1417	109240	92489	53480	N/A	N/A	N/A	N/A	N/A	GCA_020344235.1	95	d__Bacteria;p__Armatimonadota;c__CAIYQO01;o__WVXJ01;f__DTIZ01;g__GCA-020344235;s__GCA-020344235 sp020344235	78.8	0.33	d__Bacteria;p__Armatimonadota;c__CAIYQO01;o__WVXJ01;f__DTIZ01;g__GCA-020344235;s__	taxonomic classification defined by topology and ANI	classification based on placement in class-level tree	N/A	73.13	11	0.892978	N/A
	concoct.54	d__Bacteria;p__Desulfobacterota_E;c__Deferrimicrobia;o__Deferrimicrobiales;f__Deferrimicrobiaceae;g__Deferrimicrobium;s__	0.0134646	0.033504	0.0157142	0.408959	0.0496243	concoct.54	2.04129	3299	4750	4017	85998	10450	N/A	N/A	N/A	N/A	N/A	GCA_011391555.1	95	d__Bacteria;p__Desulfobacterota_E;c__Deferrimicrobia;o__Deferrimicrobiales;f__Deferrimicrobiaceae;g__Deferrimicrobium;s__Deferrimicrobium sp011391555	93.05	0.69	d__Bacteria;p__Desulfobacterota_E;c__Deferrimicrobia;o__Deferrimicrobiales;f__Deferrimicrobiaceae;g__Deferrimicrobium;s__	taxonomic classification defined by topology and ANI	classification based on placement in class-level tree	GCA_024653725.1, s__Deferrimicrobium sp024653725, 95.0, 91.53, 0.76; GCA_023617515.1, s__Deferrimicrobium borealis, 95.0, 91.26, 0.85; GCA_017881405.1, s__Deferrimicrobium sp017881405, 95.0, 91.08, 0.76; GCA_020056975.1, s__Deferrimicrobium sp020056975, 95.0, 90.83, 0.75; GCA_021802605.1, s__Deferrimicrobium sp002279275, 95.0, 90.81, 0.74; GCA_001873935.1, s__Deferrimicrobium sp001873935, 95.0, 9…	66.77	11	0.977411	Genome not assigned to closest species as it falls outside its pre-defined ANI radius
	metabat2.184	d__Bacteria;p__Desulfobacterota_F;c__BSN033;o__BSN033;f__UBA1163;g__UBA1163;s__	0.362601	0.0126398	0.337818	0.384768	0.137224	metabat2.184	3.44128	88842	1792	86356	80911	28897	N/A	N/A	N/A	N/A	N/A	GCA_002327885.1	95	d__Bacteria;p__Desulfobacterota_F;c__BSN033;o__BSN033;f__UBA1163;g__UBA1163;s__UBA1163 sp002327885	84.18	0.64	d__Bacteria;p__Desulfobacterota_F;c__BSN033;o__BSN033;f__UBA1163;g__UBA1163;s__	taxonomic classification defined by topology and ANI	classification based on placement in class-level tree	GCA_002780715.1, s__UBA1163 sp002780715, 95.0, 82.3, 0.57; GCA_002327985.1, s__UBA1163 sp002327985, 95.0, 80.53, 0.59; GCA_013388645.1, s__UBA1163 sp013388645, 95.0, 80.14, 0.57; GCA_002311635.1, s__UBA1163 sp002311635, 95.0, 78.32, 0.34	81.15	11	0.934954	Genome not assigned to closest species as it falls outside its pre-defined ANI radius
	metabat2.8	d__Bacteria;p__Bipolaricaulota;c__Bipolaricaulia;o__UBA7950;f__UBA9294;g__CAIOGO01;s__	0.688208	0.029808	0.00697104	0.379484	0.159087	metabat2.8	0.883933	168620	4226	1782	79800	33501	N/A	N/A	N/A	N/A	N/A	GCA_903857865.1	95	d__Bacteria;p__Bipolaricaulota;c__Bipolaricaulia;o__UBA7950;f__UBA9294;g__CAIOGO01;s__CAIOGO01 sp903857865	93.31	0.91	d__Bacteria;p__Bipolaricaulota;c__Bipolaricaulia;o__UBA7950;f__UBA9294;g__CAIOGO01;s__	taxonomic classification defined by topology and ANI	classification based on placement in class-level tree	GCA_903859225.1, s__CAIOGO01 sp903859225, 95.0, 81.02, 0.34; GCA_022711155.1, s__CAIOGO01 sp022711155, 95.0, 79.15, 0.39; GCA_903839615.1, s__CAIOGO01 sp903839615, 95.0, 78.87, 0.38	45.64	11	0.992162	Genome not assigned to closest species as it falls outside its pre-defined ANI radius
	metabat2.140	d__Bacteria;p__Chloroflexota;c__Anaerolineae;o__Anaerolineales;f__UBA4823;g__FEB-25;s__	0.315546	0.390022	0.561196	0.356045	0.208289	metabat2.140	4.28486	77313	55295	143458	74871	43862	N/A	N/A	N/A	N/A	N/A	GCA_003105035.1	95	d__Bacteria;p__Chloroflexota;c__Anaerolineae;o__Anaerolineales;f__UBA4823;g__FEB-25;s__FEB-25 sp003105035	76.34	0.05	d__Bacteria;p__Chloroflexota;c__Anaerolineae;o__Anaerolineales;f__UBA4823;g__FEB-25;s__	taxonomic classification defined by topology and ANI	classification based on placement in class-level tree	N/A	87.15	11	0.903929	N/A
	concoct.56_sub	d__Bacteria;p__Acidobacteriota;c__Aminicenantia;o__Aminicenantales;f__UBA8522;g__UBA8522;s__	0.205222	0.0292719	0.23353	0.354009	0.349801	concoct.56_sub	4.54657	50282	4150	59697	74443	73662	N/A	N/A	N/A	N/A	N/A	N/A	N/A	N/A	N/A	N/A	d__Bacteria;p__Acidobacteriota;c__Aminicenantia;o__Aminicenantales;f__UBA8522;g__UBA8522;s__	taxonomic classification defined by topology and ANI	classification based on placement in class-level tree	GCA_017886205.1, s__UBA8522 sp017886205, 95.0, 84.7, 0.55; GCA_003524335.1, s__UBA8522 sp003524335, 95.0, 83.54, 0.45; GCA_016934895.1, s__UBA8522 sp016934895, 95.0, 78.49, 0.24	59.9	11	0.942893	Genome has more than 26.7% of markers with multiple hits;Genome not assigned to closest species as it falls outside its pre-defined ANI radius
	concoct.311_sub	d__Bacteria;p__Desulfobacterota;c__Desulfobaccia;o__Desulfobaccales;f__0-14-0-80-60-11;g__0-14-0-80-60-11;s__	0.142196	0.0238408	0.751116	0.343091	0.264229	concoct.311_sub	3.26346	34840	3380	192007	72147	55642	N/A	N/A	N/A	N/A	N/A	GCA_002779455.1	95	d__Bacteria;p__Desulfobacterota;c__Desulfobaccia;o__Desulfobaccales;f__0-14-0-80-60-11;g__0-14-0-80-60-11;s__0-14-0-80-60-11 sp002779455	90.16	0.74	d__Bacteria;p__Desulfobacterota;c__Desulfobaccia;o__Desulfobaccales;f__0-14-0-80-60-11;g__0-14-0-80-60-11;s__	taxonomic classification defined by topology and ANI	classification based on placement in class-level tree	GCA_020052215.1, s__0-14-0-80-60-11 sp020052215, 95.0, 89.18, 0.63; GCA_016875015.1, s__0-14-0-80-60-11 sp016875015, 95.0, 88.94, 0.76; GCA_018897875.1, s__0-14-0-80-60-11 sp018897875, 95.0, 87.78, 0.82; GCA_023229795.1, s__0-14-0-80-60-11 sp023229795, 95.0, 82.15, 0.71; GCA_022736495.1, s__0-14-0-80-60-11 sp022736495, 95.0, 80.81, 0.66; GCA_023381945.1, s__0-14-0-80-60-11 sp023381945, 95.0, 80.3…	43.89	11	0.984659	Genome not assigned to closest species as it falls outside its pre-defined ANI radius;Genome has more than 15.8% of markers with multiple hits
	metabat2.183_sub	d__Bacteria;p__Chloroflexota;c__Dehalococcoidia;o__SZUA-161;f__SZUA-161;g__VGNW01;s__	0.0505279	0.055793	0.0392248	0.334051	0.140178	metabat2.183_sub	1.44633	12380	7910	10027	70246	29519	N/A	N/A	N/A	N/A	N/A	GCA_016865955.1	95	d__Bacteria;p__Chloroflexota;c__Dehalococcoidia;o__SZUA-161;f__SZUA-161;g__VGNW01;s__VGNW01 sp016865955	85.03	0.74	d__Bacteria;p__Chloroflexota;c__Dehalococcoidia;o__SZUA-161;f__SZUA-161;g__VGNW01;s__	taxonomic classification defined by topology and ANI	classification based on placement in class-level tree	N/A	48.34	11	0.956816	Genome not assigned to closest species as it falls outside its pre-defined ANI radius
	metabat2.57_sub	d__Bacteria;p__Actinomycetota;c__Acidimicrobiia;o__UBA5794;f__UBA11373;g__VGBK01;s__	0.870737	0.470488	0.841919	0.332852	0.219149	metabat2.57_sub	1.98517	213342	66703	215219	69994	46149	N/A	N/A	N/A	N/A	N/A	GCA_016932695.1	95	d__Bacteria;p__Actinomycetota;c__Acidimicrobiia;o__UBA5794;f__UBA11373;g__VGBK01;s__VGBK01 sp016932695	83.22	0.74	d__Bacteria;p__Actinomycetota;c__Acidimicrobiia;o__UBA5794;f__UBA11373;g__VGBK01;s__	taxonomic classification defined by topology and ANI	classification based on placement in class-level tree	GCA_016870535.1, s__VGBK01 sp016870535, 95.0, 83.23, 0.73	76.94	11	0.945708	Genome not assigned to closest species as it falls outside its pre-defined ANI radius
	concoct.93_sub	d__Bacteria;p__Acidobacteriota;c__Vicinamibacteria;o__Fen-336;f__Fen-336;g__;s__	0.82889	0.0255407	0.650372	0.3262	0.528995	concoct.93_sub	5.77598	203089	3621	166254	68595	111397	N/A	N/A	N/A	N/A	N/A	N/A	N/A	N/A	N/A	N/A	d__Bacteria;p__Acidobacteriota;c__Vicinamibacteria;o__Fen-336;f__Fen-336;g__;s__	taxonomic novelty determined using RED	classification based on placement in class-level tree	N/A	73.8	11	0.844229	N/A
	metabat2.100_sub	d__Bacteria;p__Bipolaricaulota;c__Bipolaricaulia;o__UBA7950;f__UBA9294;g__CAIOGO01;s__	0.0840853	0.0179723	0.00369285	0.29809	0.0469222	metabat2.100_sub	0.889087	20602	2548	944	62684	9881	N/A	N/A	N/A	N/A	N/A	GCA_903857865.1	95	d__Bacteria;p__Bipolaricaulota;c__Bipolaricaulia;o__UBA7950;f__UBA9294;g__CAIOGO01;s__CAIOGO01 sp903857865	88.32	0.82	d__Bacteria;p__Bipolaricaulota;c__Bipolaricaulia;o__UBA7950;f__UBA9294;g__CAIOGO01;s__	taxonomic classification defined by topology and ANI	classification based on placement in class-level tree	GCA_903859225.1, s__CAIOGO01 sp903859225, 95.0, 79.96, 0.31; GCA_903839615.1, s__CAIOGO01 sp903839615, 95.0, 78.53, 0.25; GCA_022711155.1, s__CAIOGO01 sp022711155, 95.0, 78.0, 0.31	32.57	11	0.990765	Genome not assigned to closest species as it falls outside its pre-defined ANI radius
	maxbin2.013_sub	d__Bacteria;p__Acidobacteriota;c__Aminicenantia;o__Aminicenantales;f__RBG-16-66-30;g__JALHVH01;s__	0.542963	0.0226276	1.69406	0.294129	0.198017	maxbin2.013_sub	2.03914	133033	3208	433052	61851	41699	N/A	N/A	N/A	N/A	N/A	GCA_022867105.1	95	d__Bacteria;p__Acidobacteriota;c__Aminicenantia;o__Aminicenantales;f__RBG-16-66-30;g__JALHVH01;s__JALHVH01 sp022867105	79.79	0.37	d__Bacteria;p__Acidobacteriota;c__Aminicenantia;o__Aminicenantales;f__RBG-16-66-30;g__JALHVH01;s__	taxonomic classification defined by topology and ANI	classification based on placement in class-level tree	N/A	64.51	11	0.87608	N/A
	metabat2.35	d__Bacteria;p__Bacteroidota;c__UBA10030;o__UBA10030;f__UBA6906;g__JAGDMK01;s__	0.467261	0.00992425	0.377258	0.288028	0.260981	metabat2.35	4.33428	114485	1407	96438	60568	54958	N/A	N/A	N/A	N/A	N/A	GCA_017860635.1	95	d__Bacteria;p__Bacteroidota;c__UBA10030;o__UBA10030;f__UBA6906;g__JAGDMK01;s__JAGDMK01 sp017860635	87.44	0.67	d__Bacteria;p__Bacteroidota;c__UBA10030;o__UBA10030;f__UBA6906;g__JAGDMK01;s__	taxonomic classification defined by topology and ANI	classification based on placement in class-level tree	GCA_020846365.1, s__JAGDMK01 sp020846365, 95.0, 77.38, 0.23; GCA_016707525.1, s__JAGDMK01 sp016707525, 95.0, 77.12, 0.19	90.96	11	0.982612	Genome not assigned to closest species as it falls outside its pre-defined ANI radius
	concoct.154	d__Archaea;p__Thermoplasmatota;c__Themoplasmata_A;o__DTKX01;f__GCA-020343715;g__;s__	0.165926	0.0316913	0.0125886	0.276168	0.12189	concoct.154	2.8395	40654	4493	3218	58074	25668	N/A	N/A	N/A	N/A	N/A	GCA_020343715.1	95	d__Archaea;p__Thermoplasmatota;c__Themoplasmata_A;o__DTKX01;f__GCA-020343715;g__GCA-020343715;s__GCA-020343715 sp020343715	76.7	0.15	d__Archaea;p__Thermoplasmatota;c__Themoplasmata_A;o__DTKX01;f__;g__;s__	taxonomic classification defined by topology and ANI	N/A	N/A	69.21	11	0.717249	N/A
	metabat2.189	d__Bacteria;p__Chloroflexota;c__Anaerolineae;o__Anaerolineales;f__E44-bin32;g__DYJB01;s__	0.613077	0.126793	0.402427	0.27456	0.155132	metabat2.189	2.88941	150212	17976	102872	57736	32668	N/A	N/A	N/A	N/A	N/A	GCA_020723365.1	95	d__Bacteria;p__Chloroflexota;c__Anaerolineae;o__Anaerolineales;f__E44-bin32;g__DYJB01;s__DYJB01 sp020723365	80.08	0.42	d__Bacteria;p__Chloroflexota;c__Anaerolineae;o__Anaerolineales;f__E44-bin32;g__DYJB01;s__	taxonomic classification defined by topology and ANI	classification based on placement in class-level tree	N/A	80.38	11	0.929716	N/A
	concoct.284	d__Bacteria;p__Pseudomonadota;c__Gammaproteobacteria;o__Burkholderiales;f__Thiobacillaceae;g__Thiobacillus;s__	0.0394999	0.00371718	0.020209	0.265639	0.037363	concoct.284	1.58795	9678	527	5166	55860	7868	N/A	N/A	N/A	N/A	N/A	GCA_016124745.1	95	d__Bacteria;p__Pseudomonadota;c__Gammaproteobacteria;o__Burkholderiales;f__Thiobacillaceae;g__Thiobacillus;s__Thiobacillus sp016124745	87.78	0.89	d__Bacteria;p__Pseudomonadota;c__Gammaproteobacteria;o__Burkholderiales;f__Thiobacillaceae;g__Thiobacillus;s__	taxonomic classification defined by topology and ANI	classification based on placement in class-level tree	GCA_023475455.1, s__Thiobacillus sp023475455, 95.0, 84.11, 0.62; GCA_016195805.1, s__Thiobacillus sp016195805, 95.0, 83.94, 0.81; GCA_018820765.1, s__Thiobacillus sp018820765, 95.0, 83.89, 0.81; GCA_011391285.1, s__Thiobacillus sp011391285, 95.0, 83.66, 0.75; GCA_021836225.1, s__Thiobacillus sp021836225, 95.0, 83.63, 0.61; GCF_001530125.1, s__Thiobacillus denitrificans_C, 95.0, 83.53, 0.79; GCF_0…	62.36	11	0.97928	Genome not assigned to closest species as it falls outside its pre-defined ANI radius
	maxbin2.062_sub	d__Bacteria;p__Chloroflexota;c__Limnocylindria;o__Limnocylindrales;f__CSP1-4;g__;s__	0.244122	0.207499	0.146161	0.262772	0.0921587	maxbin2.062_sub	2.25563	59813	29418	37363	55257	19407	N/A	N/A	N/A	N/A	N/A	N/A	N/A	N/A	N/A	N/A	d__Bacteria;p__Chloroflexota;c__Limnocylindria;o__Limnocylindrales;f__CSP1-4;g__;s__	taxonomic novelty determined using RED	classification based on placement in class-level tree	N/A	57.06	11	0.88644	N/A
	maxbin2.091_sub	d__Bacteria;p__Chloroflexota;c__Dehalococcoidia;o__GIF9;f__UBA5620;g__9FT-COMBO-48-23;s__	0.0761388	0.00561457	0.146329	0.261778	0.486907	maxbin2.091_sub	1.21313	18655	796	37406	55048	102534	N/A	N/A	N/A	N/A	N/A	N/A	N/A	N/A	N/A	N/A	d__Bacteria;p__Chloroflexota;c__Dehalococcoidia;o__GIF9;f__UBA5620;g__9FT-COMBO-48-23;s__	taxonomic classification defined by topology and ANI	classification based on placement in class-level tree	GCA_016875875.1, s__9FT-COMBO-48-23 sp016875875, 95.0, 80.75, 0.64; GCA_016865855.1, s__9FT-COMBO-48-23 sp016865855, 95.0, 80.47, 0.53; GCA_001795315.1, s__9FT-COMBO-48-23 sp001795315, 95.0, 80.35, 0.36; GCA_016783155.1, s__9FT-COMBO-48-23 sp016783155, 95.0, 79.69, 0.4; GCA_020354105.1, s__9FT-COMBO-48-23 sp020354105, 95.0, 78.89, 0.42	54.16	11	0.942434	Genome not assigned to closest species as it falls outside its pre-defined ANI radius
	metabat2.333	d__Bacteria;p__Chloroflexota;c__Limnocylindria;o__Limnocylindrales;f__CSP1-4;g__CTSoil-043;s__	0.505855	1.07334	0.291133	0.259505	0.0900692	metabat2.333	2.55823	123941	152172	74422	54570	18967	N/A	N/A	N/A	N/A	N/A	GCA_021802585.1	95	d__Bacteria;p__Chloroflexota;c__Limnocylindria;o__Limnocylindrales;f__CSP1-4;g__CTSoil-043;s__CTSoil-043 sp021802585	82.13	0.62	d__Bacteria;p__Chloroflexota;c__Limnocylindria;o__Limnocylindrales;f__CSP1-4;g__CTSoil-043;s__	taxonomic classification defined by topology and ANI	classification based on placement in class-level tree	GCA_017882025.1, s__CTSoil-043 sp017882025, 95.0, 80.26, 0.35; GCA_017881985.1, s__CTSoil-043 sp017881985, 95.0, 80.2, 0.47; GCA_017860675.1, s__CTSoil-043 sp017860675, 95.0, 78.87, 0.33	61.89	11	0.937886	Genome not assigned to closest species as it falls outside its pre-defined ANI radius
MAG Chloroflexota c. Delacoccoidia g. RBG-13-51-36	metabat2.198	d__Bacteria;p__Chloroflexota;c__Dehalococcoidia;o__GIF9;f__UBA5620;g__VGOF01;s__	0.137858	0.029801	0.763716	0.24695	0.0869968	metabat2.198	2.16412	33777	4225	195228	51930	18320	N/A	N/A	N/A	N/A	N/A	N/A	N/A	N/A	N/A	N/A	d__Bacteria;p__Chloroflexota;c__Dehalococcoidia;o__GIF9;f__UBA5620;g__VGOF01;s__	taxonomic novelty determined using RED	classification based on placement in class-level tree	N/A	82.94	11	0.944021	N/A
	binsanity.binsanity-kmean-bin_94-bin_0	d__Bacteria;p__Acidobacteriota;c__Aminicenantia;o__Aminicenantales;f__RBG-16-66-30;g__RBG-16-66-30;s__	0.326256	0.0468422	1.92872	0.243388	0.0755476	binsanity.binsanity-kmean-bin_94-bin_0	3.25991	79937	6641	493038	51181	15909	N/A	N/A	N/A	N/A	N/A	GCA_001775715.1	95	d__Bacteria;p__Acidobacteriota;c__Aminicenantia;o__Aminicenantales;f__RBG-16-66-30;g__RBG-16-66-30;s__RBG-16-66-30 sp001775715	86.49	0.7	d__Bacteria;p__Acidobacteriota;c__Aminicenantia;o__Aminicenantales;f__RBG-16-66-30;g__RBG-16-66-30;s__	taxonomic classification defined by topology and ANI	classification based on placement in class-level tree	GCA_017999365.1, s__RBG-16-66-30 sp012516875, 95.0, 84.05, 0.65; GCA_001775755.1, s__RBG-16-66-30 sp001775755, 95.0, 83.87, 0.72; GCA_022711665.1, s__RBG-16-66-30 sp022711665, 95.0, 82.91, 0.63; GCA_017883305.1, s__RBG-16-66-30 sp017883305, 95.0, 82.81, 0.61; GCA_014894455.1, s__RBG-16-66-30 sp014894455, 95.0, 82.79, 0.63; GCA_001773855.1, s__RBG-16-66-30 sp001773855, 95.0, 82.36, 0.65; GCA_01104…	87.07	11	0.952152	Genome not assigned to closest species as it falls outside its pre-defined ANI radius
	metabat2.186_sub	d__Bacteria;p__Acidobacteriota;c__UBA6911;o__UBA6911;f__UBA6911;g__JAFNAG01;s__	0.561448	0.0163782	0.15954	0.240216	0.638952	metabat2.186_sub	7.27166	137562	2322	40783	50514	134552	N/A	N/A	N/A	N/A	N/A	GCA_020072565.1	95	d__Bacteria;p__Acidobacteriota;c__UBA6911;o__UBA6911;f__UBA6911;g__JAFNAG01;s__JAFNAG01 sp020072565	78.72	0.26	d__Bacteria;p__Acidobacteriota;c__UBA6911;o__UBA6911;f__UBA6911;g__JAFNAG01;s__	taxonomic classification defined by topology and ANI	classification based on placement in class-level tree	GCA_017860135.1, s__JAFNAG01 sp017860135, 95.0, 78.01, 0.16	47.21	11	0.908312	Genome has more than 26.7% of markers with multiple hits
	metabat2.10_sub	d__Bacteria;p__Pseudomonadota;c__Gammaproteobacteria;o__Steroidobacterales;f__Steroidobacteraceae;g__RPQJ01;s__	0.0540951	0.0158774	0.0233346	0.239998	0.0262985	metabat2.10_sub	1.69029	13254	2251	5965	50468	5538	N/A	N/A	N/A	N/A	N/A	N/A	N/A	N/A	N/A	N/A	d__Bacteria;p__Pseudomonadota;c__Gammaproteobacteria;o__Steroidobacterales;f__Steroidobacteraceae;g__RPQJ01;s__	taxonomic classification defined by topology and ANI	classification based on placement in class-level tree	GCA_016705325.1, s__RPQJ01 sp016705325, 95.0, 90.8, 0.8; GCA_016704655.1, s__RPQJ01 sp016704655, 95.0, 90.49, 0.8; GCA_016713725.1, s__RPQJ01 sp016713725, 95.0, 90.42, 0.83; GCA_011391405.1, s__RPQJ01 sp011391405, 95.0, 89.81, 0.77; GCA_019136105.1, s__RPQJ01 sp019136105, 95.0, 80.06, 0.46; GCA_018059685.1, s__RPQJ01 sp018059685, 95.0, 79.82, 0.47; GCA_003819815.1, s__RPQJ01 sp003819815, 95.0, 79…	41.99	11	0.964563	Genome not assigned to closest species as it falls outside its pre-defined ANI radius
	maxbin2.007	d__Bacteria;p__Gemmatimonadota;c__Gemmatimonadetes;o__Gemmatimonadales;f__JACORV01;g__JADGQW01;s__	1.94495	0.171463	2.35494	0.237758	0.130011	maxbin2.007	3.92182	476538	24309	601991	49997	27378	N/A	N/A	N/A	N/A	N/A	GCA_017881505.1	95	d__Bacteria;p__Gemmatimonadota;c__Gemmatimonadetes;o__Gemmatimonadales;f__JACORV01;g__JADGQW01;s__JADGQW01 sp017881505	81.46	0.6	d__Bacteria;p__Gemmatimonadota;c__Gemmatimonadetes;o__Gemmatimonadales;f__JACORV01;g__JADGQW01;s__	taxonomic classification defined by topology and ANI	classification based on placement in class-level tree	N/A	92.81	11	0.910426	Genome not assigned to closest species as it falls outside its pre-defined ANI radius
	metabat2.235	d__Bacteria;p__Acidobacteriota;c__Aminicenantia;o__Aminicenantales;f__RBG-16-66-30;g__RBG-16-66-30;s__	0.0149992	0.0064751	0.094997	0.236403	0.877096	metabat2.235	3.12113	3675	918	24284	49712	184701	N/A	N/A	N/A	N/A	N/A	N/A	N/A	N/A	N/A	N/A	d__Bacteria;p__Acidobacteriota;c__Aminicenantia;o__Aminicenantales;f__RBG-16-66-30;g__RBG-16-66-30;s__	taxonomic classification defined by topology and ANI	classification based on placement in class-level tree	GCA_001775755.1, s__RBG-16-66-30 sp001775755, 95.0, 86.0, 0.69; GCA_014894455.1, s__RBG-16-66-30 sp014894455, 95.0, 85.85, 0.69; GCA_001773855.1, s__RBG-16-66-30 sp001773855, 95.0, 84.95, 0.66; GCA_001775715.1, s__RBG-16-66-30 sp001775715, 95.0, 83.29, 0.63; GCA_017999365.1, s__RBG-16-66-30 sp012516875, 95.0, 82.07, 0.64; GCA_017883305.1, s__RBG-16-66-30 sp017883305, 95.0, 81.96, 0.56; GCA_022711…	84.85	11	0.951797	Genome not assigned to closest species as it falls outside its pre-defined ANI radius
	concoct.38	d__Bacteria;p__AABM5-125-24;c__RPQS01;o__RPQS01;f__RPQS01;g__RPQS01;s__	0.400836	0.107001	0.650846	0.227191	0.108642	concoct.38	3.27709	98210	15170	166375	47775	22878	N/A	N/A	N/A	N/A	N/A	GCA_003818605.1	95	d__Bacteria;p__AABM5-125-24;c__RPQS01;o__RPQS01;f__RPQS01;g__RPQS01;s__RPQS01 sp003818605	77.34	0.21	d__Bacteria;p__AABM5-125-24;c__RPQS01;o__RPQS01;f__RPQS01;g__RPQS01;s__	taxonomic classification defined by topology and ANI	classification based on placement in class-level tree	N/A	93.47	11	0.88178	N/A
	metabat2.294	d__Bacteria;p__Acidobacteriota;c__Aminicenantia;o__Aminicenantales;f__RBG-16-66-30;g__JALHVH01;s__	0.349516	0.0267609	0.23058	0.205516	0.193929	metabat2.294	2.43417	85636	3794	58943	43217	40838	N/A	N/A	N/A	N/A	N/A	GCA_022867105.1	95	d__Bacteria;p__Acidobacteriota;c__Aminicenantia;o__Aminicenantales;f__RBG-16-66-30;g__JALHVH01;s__JALHVH01 sp022867105	89.92	0.61	d__Bacteria;p__Acidobacteriota;c__Aminicenantia;o__Aminicenantales;f__RBG-16-66-30;g__JALHVH01;s__	taxonomic classification defined by topology and ANI	classification based on placement in class-level tree	N/A	79.15	11	0.968564	Genome not assigned to closest species as it falls outside its pre-defined ANI radius
	maxbin2.089_sub	d__Bacteria;p__Atribacterota;c__JS1;o__SB-45;f__34-128;g__CG2-30-33-13;s__	0.156869	0.0281998	0.0922704	0.196823	0.718664	maxbin2.089_sub	1.98231	38435	3998	23587	41389	151338	N/A	N/A	N/A	N/A	N/A	GCA_002782675.1	95	d__Bacteria;p__Atribacterota;c__JS1;o__SB-45;f__34-128;g__CG2-30-33-13;s__CG2-30-33-13 sp002782675	92.3	0.46	d__Bacteria;p__Atribacterota;c__JS1;o__SB-45;f__34-128;g__CG2-30-33-13;s__	taxonomic classification defined by topology and ANI	classification based on placement in class-level tree	N/A	50.76	11	0.979406	Genome has more than 10.8% of markers with multiple hits
	metabat2.4_sub	d__Bacteria;p__Planctomycetota;c__Phycisphaerae;o__Sedimentisphaerales;f__SG8-4;g__Fen-1362;s__	0.0482423	0.00712402	0.0229121	0.196766	0.272197	metabat2.4_sub	2.47193	11820	1010	5857	41377	57320	N/A	N/A	N/A	N/A	N/A	N/A	N/A	N/A	N/A	N/A	d__Bacteria;p__Planctomycetota;c__Phycisphaerae;o__Sedimentisphaerales;f__SG8-4;g__Fen-1362;s__	ANI	classification based on placement in class-level tree	GCA_003170415.1, s__Fen-1362 sp003170415, 95.0, 78.8, 0.37; GCA_003141275.1, s__Fen-1362 sp003141275, 95.0, 78.22, 0.35; GCA_903857265.1, s__Fen-1362 sp903857265, 95.0, 78.09, 0.32; GCA_016932095.1, s__Fen-1362 sp016932095, 95.0, 77.71, 0.24	51.98	11	0.93392	N/A
	concoct.173_sub	d__Bacteria;p__Planctomycetota;c__Phycisphaerae;o__Sedimentisphaerales;f__SG8-4;g__PLanc-01;s__	0.00937909	0.000691241	0.00703363	0.194507	1.27065	concoct.173_sub	7.08743	2298	98	1798	40902	267576	N/A	N/A	N/A	N/A	N/A	GCA_023481165.1	95	d__Bacteria;p__Planctomycetota;c__Phycisphaerae;o__Sedimentisphaerales;f__SG8-4;g__PLanc-01;s__PLanc-01 sp023481165	84.03	0.54	d__Bacteria;p__Planctomycetota;c__Phycisphaerae;o__Sedimentisphaerales;f__SG8-4;g__PLanc-01;s__	taxonomic classification defined by topology and ANI	classification based on placement in class-level tree	GCA_016872975.1, s__PLanc-01 sp016872975, 95.0, 79.52, 0.36; GCA_016928975.1, s__PLanc-01 sp016928975, 95.0, 77.9, 0.22; GCA_012517265.1, s__PLanc-01 sp012517265, 95.0, 77.65, 0.17; GCA_002327785.1, s__PLanc-01 sp002327785, 95.0, 77.59, 0.23; GCA_017993835.1, s__PLanc-01 sp017993835, 95.0, 77.34, 0.23; GCA_012744475.1, s__PLanc-01 sp012744475, 95.0, 76.91, 0.15; GCA_001603075.1, s__PLanc-01 sp001…	62.16	11	0.97846	Genome not assigned to closest species as it falls outside its pre-defined ANI radius
	maxbin2.104_sub	d__Bacteria;p__Chloroflexota;c__Anaerolineae;o__Anaerolineales;f__E44-bin32;g__DYJB01;s__	0.258758	10.8322	0.290233	0.192905	0.0720193	maxbin2.104_sub	3.66644	63399	1535730	74192	40565	15166	N/A	N/A	N/A	N/A	N/A	GCA_020723365.1	95	d__Bacteria;p__Chloroflexota;c__Anaerolineae;o__Anaerolineales;f__E44-bin32;g__DYJB01;s__DYJB01 sp020723365	90.16	0.67	d__Bacteria;p__Chloroflexota;c__Anaerolineae;o__Anaerolineales;f__E44-bin32;g__DYJB01;s__	taxonomic classification defined by topology and ANI	classification based on placement in class-level tree	N/A	72.25	11	0.984705	Genome has more than 18.3% of markers with multiple hits;Genome not assigned to closest species as it falls outside its pre-defined ANI radius
	metabat2.342	d__Bacteria;p__Acidobacteriota;c__Aminicenantia;o__Aminicenantales;f__UBA4085;g__JAAZPG01;s__	0.0726451	0.00799865	0.148152	0.183551	0.503446	metabat2.342	3.90015	17799	1134	37872	38598	106017	N/A	N/A	N/A	N/A	N/A	GCA_016867585.1	95	d__Bacteria;p__Acidobacteriota;c__Aminicenantia;o__Aminicenantales;f__UBA4085;g__JAAZPG01;s__JAAZPG01 sp016867585	79.39	0.36	d__Bacteria;p__Acidobacteriota;c__Aminicenantia;o__Aminicenantales;f__UBA4085;g__JAAZPG01;s__	taxonomic classification defined by topology and ANI	classification based on placement in class-level tree	GCA_012797375.1, s__JAAZPG01 sp012797375, 95.0, 77.37, 0.1; GCA_016931595.1, s__JAAZPG01 sp016931595, 95.0, 77.11, 0.12	62.76	11	0.914736	N/A
	metabat2.224_sub	d__Bacteria;p__Acidobacteriota;c__Aminicenantia;o__Aminicenantales;f__UBA4085;g__;s__	0.449952	0.00838659	0.420735	0.180165	0.245448	metabat2.224_sub	4.20708	110244	1189	107552	37886	51687	N/A	N/A	N/A	N/A	N/A	N/A	N/A	N/A	N/A	N/A	d__Bacteria;p__Acidobacteriota;c__Aminicenantia;o__Aminicenantales;f__UBA4085;g__;s__	taxonomic novelty determined using RED	classification based on placement in class-level tree	N/A	67.15	11	0.794098	N/A
	maxbin2.150	d__Bacteria;p__Chloroflexota;c__Anaerolineae;o__Anaerolineales;f__E44-bin32;g__PFL42;s__	0.152988	3.49365	0.136401	0.1787	0.0667482	maxbin2.150	2.56185	37484	495309	34868	37578	14056	N/A	N/A	N/A	N/A	N/A	GCA_022866145.1	95	d__Bacteria;p__Chloroflexota;c__Anaerolineae;o__Anaerolineales;f__E44-bin32;g__PFL42;s__PFL42 sp022866145	79.99	0.43	d__Bacteria;p__Chloroflexota;c__Anaerolineae;o__Anaerolineales;f__E44-bin32;g__PFL42;s__	taxonomic classification defined by topology and ANI	classification based on placement in class-level tree	N/A	53.35	11	0.961855	N/A
	concoct.140	d__Bacteria;p__4484-113;c__4484-113;o__4484-113;f__4484-113;g__JAGGTK01;s__	0.242175	0.000585439	0.647153	0.173383	0.0773759	concoct.140	2.48217	59336	83	165431	36460	16294	N/A	N/A	N/A	N/A	N/A	GCA_021163765.1	95	d__Bacteria;p__4484-113;c__4484-113;o__4484-113;f__4484-113;g__JAGGTK01;s__JAGGTK01 sp021163765	77.43	0.25	d__Bacteria;p__4484-113;c__4484-113;o__4484-113;f__4484-113;g__JAGGTK01;s__	taxonomic classification defined by topology and ANI	classification based on placement in class-level tree	N/A	86.79	11	0.862393	N/A
	maxbin2.075_sub	d__Bacteria;p__Chloroflexota;c__Dehalococcoidia;o__E44-bin15;f__;g__;s__	0.122026	0.0517161	0.314464	0.170782	0.0584996	maxbin2.075_sub	1.00461	29898	7332	80386	35913	12319	N/A	N/A	N/A	N/A	N/A	N/A	N/A	N/A	N/A	N/A	d__Bacteria;p__Chloroflexota;c__Dehalococcoidia;o__E44-bin15;f__;g__;s__	taxonomic novelty determined using RED	classification based on placement in class-level tree	N/A	20.02	11	0.706997	N/A
	maxbin2.137	d__Bacteria;p__Chloroflexota;c__Anaerolineae;o__Anaerolineales;f__E44-bin32;g__PFL42;s__	0.173028	5.41619	0.184979	0.170535	0.0710031	maxbin2.137	2.93252	42394	767875	47286	35861	14952	N/A	N/A	N/A	N/A	N/A	GCA_022866145.1	95	d__Bacteria;p__Chloroflexota;c__Anaerolineae;o__Anaerolineales;f__E44-bin32;g__PFL42;s__PFL42 sp022866145	80.6	0.43	d__Bacteria;p__Chloroflexota;c__Anaerolineae;o__Anaerolineales;f__E44-bin32;g__PFL42;s__	taxonomic classification defined by topology and ANI	classification based on placement in class-level tree	N/A	55.91	11	0.961452	Genome has more than 11.7% of markers with multiple hits
	binsanity.binsanity-kmean-bin_40-bin_0-refined_0	d__Bacteria;p__Bipolaricaulota;c__Bipolaricaulia;o__UBA7950;f__UBA9294;g__;s__	0.435267	0.00770946	0.310274	0.169684	0.867688	binsanity.binsanity-kmean-bin_40-bin_0-refined_0	2.10421	106646	1093	79315	35682	182720	N/A	N/A	N/A	N/A	N/A	N/A	N/A	N/A	N/A	N/A	d__Bacteria;p__Bipolaricaulota;c__Bipolaricaulia;o__UBA7950;f__UBA9294;g__;s__	taxonomic classification fully defined by topology	classification based on placement in class-level tree	N/A	80.89	11	0.769002	N/A
	metabat2.98	d__Archaea;p__Halobacteriota;c__Methanomicrobia;o__Methanomicrobiales;f__Methanoregulaceae;g__Methanoregula;s__	0.19503	0.00331514	0.00544539	0.166983	0.0488455	metabat2.98	1.7752	47785	470	1392	35114	10286	N/A	N/A	N/A	N/A	N/A	GCA_003141335.1	95	d__Archaea;p__Halobacteriota;c__Methanomicrobia;o__Methanomicrobiales;f__Methanoregulaceae;g__Methanoregula;s__Methanoregula sp003141335	90.96	0.75	d__Archaea;p__Halobacteriota;c__Methanomicrobia;o__Methanomicrobiales;f__Methanoregulaceae;g__Methanoregula;s__	taxonomic classification defined by topology and ANI	N/A	GCA_002495055.1, s__Methanoregula sp002495055, 95.0, 81.02, 0.56; GCA_015660885.1, s__Methanoregula sp015660885, 95.0, 80.45, 0.54; GCA_002495065.1, s__Methanoregula sp002495065, 95.0, 79.13, 0.39; GCA_003154335.1, s__Methanoregula sp003154335, 95.0, 78.61, 0.38; GCA_002839675.1, s__Methanoregula sp002839675, 95.0, 78.34, 0.32; GCA_023227875.1, s__Methanoregula sp023227875, 95.0, 77.91, 0.25; GCA…	61.59	11	0.983249	Genome not assigned to closest species as it falls outside its pre-defined ANI radius
	maxbin2.113_sub	d__Bacteria;p__Desulfobacterota;c__Desulfobaccia;o__Desulfobaccales;f__0-14-0-80-60-11;g__;s__	0.100007	0.00645394	0.234754	0.159003	0.0582147	maxbin2.113_sub	2.78177	24503	915	60010	33436	12259	N/A	N/A	N/A	N/A	N/A	N/A	N/A	N/A	N/A	N/A	d__Bacteria;p__Desulfobacterota;c__Desulfobaccia;o__Desulfobaccales;f__0-14-0-80-60-11;g__;s__	taxonomic classification fully defined by topology	classification based on placement in class-level tree	N/A	43.81	11	0.782108	N/A
	metabat2.113_sub	d__Bacteria;p__Chloroflexota;c__Dehalococcoidia;o__Dehalococcoidales;f__Fen-1064;g__;s__	0.118304	0.00539591	0.337219	0.15887	0.116653	metabat2.113_sub	2.55978	28986	765	86203	33408	24565	N/A	N/A	N/A	N/A	N/A	N/A	N/A	N/A	N/A	N/A	d__Bacteria;p__Chloroflexota;c__Dehalococcoidia;o__Dehalococcoidales;f__Fen-1064;g__;s__	taxonomic novelty determined using RED	classification based on placement in class-level tree	N/A	68.58	11	0.877057	N/A
	concoct.259_sub	d__Bacteria;p__Desulfobacterota;c__Syntrophobacteria;o__Syntrophobacterales;f__;g__;s__	0.0302963	0.046165	0.0237688	0.156516	0.064768	concoct.259_sub	1.52849	7423	6545	6076	32913	13639	N/A	N/A	N/A	N/A	N/A	N/A	N/A	N/A	N/A	N/A	d__Bacteria;p__Desulfobacterota;c__Syntrophobacteria;o__Syntrophobacterales;f__;g__;s__	taxonomic novelty determined using RED	classification based on placement in class-level tree	N/A	48.18	11	0.699818	N/A
	metabat2.260_sub	d__Bacteria;p__Desulfobacterota_F;c__BSN033;o__BSN033;f__UBA1163;g__;s__	0.173534	0.00886623	0.104945	0.156145	0.484817	metabat2.260_sub	3.86724	42518	1257	26827	32835	102094	N/A	N/A	N/A	N/A	N/A	N/A	N/A	N/A	N/A	N/A	d__Bacteria;p__Desulfobacterota_F;c__BSN033;o__BSN033;f__UBA1163;g__;s__	taxonomic novelty determined using RED	classification based on placement in class-level tree	N/A	57.06	11	0.859839	Genome has more than 13.3% of markers with multiple hits
	metabat2.283_sub	d__Bacteria;p__Planctomycetota;c__DG-23;o__SLPQ01;f__;g__;s__	0.0385694	0.0200178	0.0287565	0.156017	0.34208	metabat2.283_sub	2.98269	9450	2838	7351	32808	72036	N/A	N/A	N/A	N/A	N/A	N/A	N/A	N/A	N/A	N/A	d__Bacteria;p__Planctomycetota;c__DG-23;o__SLPQ01;f__;g__;s__	taxonomic novelty determined using RED	classification based on placement in class-level tree	N/A	48.78	11	0.560848	N/A
	metabat2.1_sub	d__Bacteria;p__Acidobacteriota;c__UBA6911;o__UBA6911;f__UBA6911;g__;s__	0.184913	0.0301184	0.204511	0.152973	0.381599	metabat2.1_sub	4.32706	45306	4270	52279	32168	80358	N/A	N/A	N/A	N/A	N/A	N/A	N/A	N/A	N/A	N/A	d__Bacteria;p__Acidobacteriota;c__UBA6911;o__UBA6911;f__UBA6911;g__;s__	taxonomic novelty determined using RED	classification based on placement in class-level tree	N/A	41.81	11	0.844014	N/A
	binsanity.binsanity-kmean-bin_43-bin_1-refined_0_sub	d__Archaea;p__Thermoplasmatota;c__E2;o__DHVEG-1;f__DHVEG-1;g__SM1-50;s__	0.0497361	0.0404376	0.0657242	0.139696	0.0378284	binsanity.binsanity-kmean-bin_43-bin_1-refined_0_sub	1.16786	12186	5733	16801	29376	7966	N/A	N/A	N/A	N/A	N/A	N/A	N/A	N/A	N/A	N/A	d__Archaea;p__Thermoplasmatota;c__E2;o__DHVEG-1;f__DHVEG-1;g__SM1-50;s__	taxonomic classification defined by topology and ANI	N/A	GCA_017885605.1, s__SM1-50 sp017885605, 95.0, 83.86, 0.71; GCA_002506745.1, s__SM1-50 sp002506745, 95.0, 83.49, 0.56; GCA_002496355.1, s__SM1-50 sp002496355, 95.0, 80.6, 0.5; GCA_014894395.1, s__SM1-50 sp014894395, 95.0, 80.45, 0.51; GCA_003942085.1, s__SM1-50 sp003942085, 95.0, 78.91, 0.38; GCA_902384685.1, s__SM1-50 sp902384685, 95.0, 78.59, 0.34; GCA_001595945.1, s__SM1-50 sp001595945, 95.0, 7…	30.35	11	0.9656	Genome not assigned to closest species as it falls outside its pre-defined ANI radius
	metabat2.220_sub	d__Bacteria;p__Planctomycetota;c__Phycisphaerae;o__Sedimentisphaerales;f__SG8-4;g__PLanc-01;s__	0.386547	0.0104603	0.258637	0.136933	0.154847	metabat2.220_sub	4.67355	94709	1483	66115	28795	32608	N/A	N/A	N/A	N/A	N/A	GCA_016872975.1	95	d__Bacteria;p__Planctomycetota;c__Phycisphaerae;o__Sedimentisphaerales;f__SG8-4;g__PLanc-01;s__PLanc-01 sp016872975	80.31	0.51	d__Bacteria;p__Planctomycetota;c__Phycisphaerae;o__Sedimentisphaerales;f__SG8-4;g__PLanc-01;s__	taxonomic classification defined by topology and ANI	classification based on placement in class-level tree	GCA_023481165.1, s__PLanc-01 sp023481165, 95.0, 80.53, 0.53; GCA_002327785.1, s__PLanc-01 sp002327785, 95.0, 78.32, 0.35; GCA_017993835.1, s__PLanc-01 sp017993835, 95.0, 78.31, 0.35; GCA_012517265.1, s__PLanc-01 sp012517265, 95.0, 78.29, 0.28; GCA_016928975.1, s__PLanc-01 sp016928975, 95.0, 78.24, 0.32; GCA_018055905.1, s__PLanc-01 sp018055905, 95.0, 77.54, 0.16; GCA_016927855.1, s__PLanc-01 sp01…	52.04	11	0.966154	Genome not assigned to closest species as it falls outside its pre-defined ANI radius
	concoct.103_sub	d__Bacteria;p__Desulfobacterota_F;c__SM23-61;o__SM23-61;f__SM23-61;g__;s__	0.0704738	0.0604554	0.0529244	0.13651	0.117346	concoct.103_sub	2.03289	17267	8571	13529	28706	24711	N/A	N/A	N/A	N/A	N/A	N/A	N/A	N/A	N/A	N/A	d__Bacteria;p__Desulfobacterota_F;c__SM23-61;o__SM23-61;f__SM23-61;g__;s__	taxonomic classification fully defined by topology	classification based on placement in class-level tree	N/A	36.09	11	0.807456	N/A
	concoct.300	d__Bacteria;p__Planctomycetota;c__Phycisphaerae;o__SM23-33;f__SM23-33;g__;s__	0.0285168	0.00122731	0.00862969	0.134593	0.171828	concoct.300	1.75675	6987	174	2206	28303	36184	N/A	N/A	N/A	N/A	N/A	GCA_021160865.1	95	d__Bacteria;p__Planctomycetota;c__Phycisphaerae;o__SM23-33;f__SM23-33;g__JAGHBS01;s__JAGHBS01 sp021160865	75.83	0.02	d__Bacteria;p__Planctomycetota;c__Phycisphaerae;o__SM23-33;f__SM23-33;g__;s__	taxonomic classification defined by topology and ANI	classification based on placement in class-level tree	N/A	56.56	11	0.824274	N/A
	metabat2.179_sub	d__Bacteria;p__Chloroflexota;c__Anaerolineae;o__Anaerolineales;f__EnvOPS12;g__;s__	0.252725	0.0293143	0.710252	0.132534	0.127366	metabat2.179_sub	3.68426	61921	4156	181561	27870	26821	N/A	N/A	N/A	N/A	N/A	N/A	N/A	N/A	N/A	N/A	d__Bacteria;p__Chloroflexota;c__Anaerolineae;o__Anaerolineales;f__EnvOPS12;g__;s__	taxonomic novelty determined using RED	classification based on placement in class-level tree	N/A	79.7	11	0.853202	N/A
	concoct.176_sub	d__Bacteria;p__Chloroflexota;c__Anaerolineae;o__B4-G1;f__SLSP01;g__DSWT01;s__	0.621322	0.00853471	0.254768	0.132534	0.0748543	concoct.176_sub	4.38153	152232	1210	65126	27870	15763	N/A	N/A	N/A	N/A	N/A	GCA_019873645.1	95	d__Bacteria;p__Chloroflexota;c__Anaerolineae;o__B4-G1;f__SLSP01;g__DSWT01;s__DSWT01 sp019873645	78.59	0.48	d__Bacteria;p__Chloroflexota;c__Anaerolineae;o__B4-G1;f__SLSP01;g__DSWT01;s__	taxonomic classification defined by topology and ANI	classification based on placement in class-level tree	GCA_020722365.1, s__DSWT01 sp020722365, 95.0, 79.6, 0.43; GCA_019873725.1, s__DSWT01 sp019873725, 95.0, 79.51, 0.47; GCA_016934645.1, s__DSWT01 sp016934645, 95.0, 79.36, 0.51; GCA_022707725.1, s__DSWT01 sp022707725, 95.0, 78.84, 0.43	66.08	11	0.944108	Genome not assigned to closest species as it falls outside its pre-defined ANI radius
	metabat2.200	d__Archaea;p__Thermoplasmatota;c__E2;o__DHVEG-1;f__DHVEG-1;g__;s__	0.00880769	0.00677134	0.00458086	0.132353	0.164819	metabat2.200	1.40309	2158	960	1171	27832	34708	N/A	N/A	N/A	N/A	N/A	N/A	N/A	N/A	N/A	N/A	d__Archaea;p__Thermoplasmatota;c__E2;o__DHVEG-1;f__DHVEG-1;g__;s__	taxonomic novelty determined using RED	N/A	N/A	52.91	11	0.878785	N/A
	maxbin2.109_sub	d__Bacteria;p__Planctomycetota;c__Phycisphaerae;o__FEN-1346;f__FEN-1346;g__;s__	0.166044	0.0183884	0.280262	0.129971	0.0182114	maxbin2.109_sub	2.01599	40683	2607	71643	27331	3835	N/A	N/A	N/A	N/A	N/A	N/A	N/A	N/A	N/A	N/A	d__Bacteria;p__Planctomycetota;c__Phycisphaerae;o__FEN-1346;f__FEN-1346;g__;s__	taxonomic classification fully defined by topology	classification based on placement in class-level tree	N/A	49.93	11	0.805646	N/A
	metabat2.334	d__Bacteria;p__Bacteroidota;c__Bacteroidia;o__Bacteroidales;f__VadinHA17;g__LD21;s__	0.0809712	0.00200319	0.151982	0.128164	0.194964	metabat2.334	2.49952	19839	284	38851	26951	41056	N/A	N/A	N/A	N/A	N/A	N/A	N/A	N/A	N/A	N/A	d__Bacteria;p__Bacteroidota;c__Bacteroidia;o__Bacteroidales;f__VadinHA17;g__LD21;s__	ANI	classification based on placement in class-level tree	GCA_019429325.1, s__LD21 sp019429325, 95.0, 77.35, 0.05; GCA_003152835.1, s__LD21 sp003152835, 95.0, 76.81, 0.13; GCA_003157055.1, s__LD21 sp003157055, 95.0, 76.63, 0.07; GCA_003142255.1, s__LD21 sp003142255, 95.0, 76.61, 0.13; GCA_012729475.1, s__LD21 sp012729475, 95.0, 76.59, 0.07; GCA_022711195.1, s__LD21 sp022711195, 95.0, 76.5, 0.07; GCA_003141525.1, s__LD21 sp003141525, 95.0, 76.48, 0.06; G…	49.65	11	0.927933	N/A
	concoct.43_sub	d__Bacteria;p__Planctomycetota;c__Phycisphaerae;o__Sedimentisphaerales;f__SG8-4;g__PLanc-01;s__	0.358895	0.00308942	0.646124	0.127812	0.0596631	concoct.43_sub	5.9125	87934	438	165168	26877	12564	N/A	N/A	N/A	N/A	N/A	GCA_016928975.1	95	d__Bacteria;p__Planctomycetota;c__Phycisphaerae;o__Sedimentisphaerales;f__SG8-4;g__PLanc-01;s__PLanc-01 sp016928975	80.58	0.48	d__Bacteria;p__Planctomycetota;c__Phycisphaerae;o__Sedimentisphaerales;f__SG8-4;g__PLanc-01;s__	taxonomic classification defined by topology and ANI	classification based on placement in class-level tree	GCA_016872975.1, s__PLanc-01 sp016872975, 95.0, 78.38, 0.26; GCA_002327785.1, s__PLanc-01 sp002327785, 95.0, 78.07, 0.29; GCA_023481165.1, s__PLanc-01 sp023481165, 95.0, 78.04, 0.24; GCA_012517265.1, s__PLanc-01 sp012517265, 95.0, 77.97, 0.19; GCA_017993835.1, s__PLanc-01 sp017993835, 95.0, 77.91, 0.28; GCA_018055905.1, s__PLanc-01 sp018055905, 95.0, 77.58, 0.11; GCA_001603075.1, s__PLanc-01 sp00…	50.35	11	0.961175	N/A
	concoct.30_sub	d__Bacteria;p__Bacteroidota;c__Ignavibacteria;o__SJA-28;f__OLB5;g__;s__	0.132111	0.00305416	0.11219	0.12512	0.128681	concoct.30_sub	2.40384	32369	433	28679	26311	27098	N/A	N/A	N/A	N/A	N/A	GCA_003820375.1	95	d__Bacteria;p__Bacteroidota;c__Ignavibacteria;o__SJA-28;f__OLB5;g__RPQH01;s__RPQH01 sp003820375	75.8	0.17	d__Bacteria;p__Bacteroidota;c__Ignavibacteria;o__SJA-28;f__OLB5;g__;s__	taxonomic classification defined by topology and ANI	classification based on placement in class-level tree	N/A	62.94	11	0.814228	N/A
	metabat2.65_sub	d__Bacteria;p__Nitrospirota;c__Thermodesulfovibrionia;o__Thermodesulfovibrionales;f__SM23-35;g__UBA2194;s__	0.0590826	0.0459252	0.208885	0.122253	0.0680541	metabat2.65_sub	1.52582	14476	6511	53397	25708	14331	N/A	N/A	N/A	N/A	N/A	GCA_002328665.1	95	d__Bacteria;p__Nitrospirota;c__Thermodesulfovibrionia;o__Thermodesulfovibrionales;f__SM23-35;g__UBA2194;s__UBA2194 sp002328665	77.65	0.33	d__Bacteria;p__Nitrospirota;c__Thermodesulfovibrionia;o__Thermodesulfovibrionales;f__SM23-35;g__UBA2194;s__	taxonomic classification defined by topology and ANI	classification based on placement in class-level tree	N/A	55.85	11	0.924569	Genome has more than 12.5% of markers with multiple hits
	metabat2.160	d__Bacteria;p__Desulfobacterota;c__Syntrophia;o__Syntrophales;f__Smithellaceae;g__UBA4810;s__	0.645872	0.0723335	0.396892	0.120151	0.0943621	metabat2.160	1.55465	158247	10255	101457	25266	19871	N/A	N/A	N/A	N/A	N/A	GCA_001797845.1	95	d__Bacteria;p__Desulfobacterota;c__Syntrophia;o__Syntrophales;f__Smithellaceae;g__UBA4810;s__UBA4810 sp001797845	88.17	0.82	d__Bacteria;p__Desulfobacterota;c__Syntrophia;o__Syntrophales;f__Smithellaceae;g__UBA4810;s__	taxonomic classification defined by topology and ANI	classification based on placement in class-level tree	GCA_002479215.1, s__UBA4810 sp002479215, 95.0, 81.54, 0.6; GCA_002402545.1, s__UBA4810 sp002402545, 95.0, 77.71, 0.32; GCA_016928765.1, s__UBA4810 sp016928765, 95.0, 77.31, 0.25; GCA_002478265.1, s__UBA4810 sp002478265, 95.0, 77.28, 0.27; GCA_011046295.1, s__UBA4810 sp011046295, 95.0, 77.16, 0.27; GCA_002418825.1, s__UBA4810 sp002418825, 95.0, 76.73, 0.26	73.13	11	0.950493	Genome not assigned to closest species as it falls outside its pre-defined ANI radius
	concoct.226_sub	d__Bacteria;p__Desulfobacterota_F;c__WTBG01;o__WTBG01;f__WTBG01;g__;s__	0.190818	0.00828079	0.12781	0.117659	0.0333504	concoct.226_sub	2.48198	46753	1174	32672	24742	7023	N/A	N/A	N/A	N/A	N/A	GCA_013139225.1	95	d__Bacteria;p__Desulfobacterota_F;c__WTBG01;o__WTBG01;f__WTBG01;g__WTBG01;s__WTBG01 sp013139225	77.63	0.08	d__Bacteria;p__Desulfobacterota_F;c__WTBG01;o__WTBG01;f__WTBG01;g__;s__	taxonomic classification defined by topology and ANI	classification based on placement in class-level tree	N/A	50.01	11	0.770851	N/A
	binsanity.binsanity-kmean-bin_23-bin_3-refined_0_sub	d__Bacteria;p__Chloroflexota;c__Anaerolineae;o__Anaerolineales;f__UBA4823;g__CAIQJJ01;s__	0.0384714	0.00713812	0.165149	0.116684	0.143407	binsanity.binsanity-kmean-bin_23-bin_3-refined_0_sub	1.41944	9426	1012	42217	24537	30199	N/A	N/A	N/A	N/A	N/A	GCA_903872065.1	95	d__Bacteria;p__Chloroflexota;c__Anaerolineae;o__Anaerolineales;f__UBA4823;g__CAIQJJ01;s__CAIQJJ01 sp903872065	75.59	0.08	d__Bacteria;p__Chloroflexota;c__Anaerolineae;o__Anaerolineales;f__UBA4823;g__CAIQJJ01;s__	taxonomic classification defined by topology and ANI	classification based on placement in class-level tree	N/A	42.82	11	0.906186	N/A
	binsanity.binsanity-kmean-bin_74-bin_0-refined_0_sub	d__Bacteria;p__Spirochaetota;c__Spirochaetia;o__SZUA-6;f__Fen-1364;g__;s__	0.249423	0.00291309	0.051872	0.115652	0.11841	binsanity.binsanity-kmean-bin_74-bin_0-refined_0_sub	1.42973	61112	413	13260	24320	24935	N/A	N/A	N/A	N/A	N/A	N/A	N/A	N/A	N/A	N/A	d__Bacteria;p__Spirochaetota;c__Spirochaetia;o__SZUA-6;f__Fen-1364;g__;s__	taxonomic novelty determined using RED	classification based on placement in class-level tree	N/A	40.7	11	0.861153	N/A
	concoct.215	d__Bacteria;p__Acidobacteriota;c__Aminicenantia;o__UBA2199;f__UBA2199;g__UBA2199;s__	0.188765	0.00736383	0.196441	0.114949	0.183776	concoct.215	2.84054	46250	1044	50216	24172	38700	N/A	N/A	N/A	N/A	N/A	GCA_016934745.1	95	d__Bacteria;p__Acidobacteriota;c__Aminicenantia;o__UBA2199;f__UBA2199;g__UBA2199;s__UBA2199 sp016934745	79.67	0.41	d__Bacteria;p__Acidobacteriota;c__Aminicenantia;o__UBA2199;f__UBA2199;g__UBA2199;s__	taxonomic classification defined by topology and ANI	classification based on placement in class-level tree	GCA_018262835.1, s__UBA2199 sp018262835, 95.0, 80.8, 0.5; GCA_018897435.1, s__UBA2199 sp018897435, 95.0, 79.4, 0.31; GCA_022865785.1, s__UBA2199 sp022865785, 95.0, 79.36, 0.41; GCA_004525465.1, s__UBA2199 sp004525465, 95.0, 79.33, 0.33; GCA_002335385.1, s__UBA2199 sp002335385, 95.0, 79.06, 0.3; GCA_002436105.1, s__UBA2199 sp002436105, 95.0, 78.97, 0.31; GCA_002327965.1, s__UBA2199 sp002327965, 95…	66.45	11	0.924044	Genome not assigned to closest species as it falls outside its pre-defined ANI radius
	concoct.163_sub	d__Bacteria;p__Desulfobacterota_F;c__SM23-61;o__SM23-61;f__SM23-61;g__JAHJQK01;s__	0.0402183	0.00999478	0.0377813	0.113955	0.321731	concoct.163_sub	2.48982	9854	1417	9658	23963	67751	N/A	N/A	N/A	N/A	N/A	GCA_018819135.1	95	d__Bacteria;p__Desulfobacterota_F;c__SM23-61;o__SM23-61;f__SM23-61;g__JAHJQK01;s__JAHJQK01 sp018819135	90.36	0.82	d__Bacteria;p__Desulfobacterota_F;c__SM23-61;o__SM23-61;f__SM23-61;g__JAHJQK01;s__	taxonomic classification defined by topology and ANI	classification based on placement in class-level tree	GCA_016875165.1, s__JAHJQK01 sp016875165, 95.0, 80.56, 0.51	52.51	11	0.953731	Genome not assigned to closest species as it falls outside its pre-defined ANI radius
	metabat2.169_sub	d__Bacteria;p__Planctomycetota;c__PUPC01;o__DSUN01;f__DSUN01;g__;s__	1.2146	0.00478931	2.26358	0.112704	0.0136716	metabat2.169_sub	10.0846	297592	679	578637	23700	2879	N/A	N/A	N/A	N/A	N/A	N/A	N/A	N/A	N/A	N/A	d__Bacteria;p__Planctomycetota;c__PUPC01;o__DSUN01;f__DSUN01;g__;s__	taxonomic novelty determined using RED	classification based on placement in class-level tree	N/A	73.01	11	0.880654	N/A
MAG Chloroflexota c. Delacoccoidia g. VGOF01	binsanity.binsanity-kmean-bin_36-bin_0-refined_0_sub	d__Bacteria;p__Chloroflexota;c__Dehalococcoidia;o__GIF9;f__AB-539-J10;g__RBG-13-51-36;s__	0.00465281	0.00093106	0.0112742	0.108709	0.6385	binsanity.binsanity-kmean-bin_36-bin_0-refined_0_sub	1.79756	1140	132	2882	22860	134457	N/A	N/A	N/A	N/A	N/A	GCA_903884455.1	95	d__Bacteria;p__Chloroflexota;c__Dehalococcoidia;o__GIF9;f__AB-539-J10;g__RBG-13-51-36;s__RBG-13-51-36 sp903884455	90.52	0.75	d__Bacteria;p__Chloroflexota;c__Dehalococcoidia;o__GIF9;f__AB-539-J10;g__RBG-13-51-36;s__	taxonomic classification defined by topology and ANI	classification based on placement in class-level tree	GCA_022866545.1, s__RBG-13-51-36 sp022866545, 95.0, 84.24, 0.62; GCA_001796515.1, s__RBG-13-51-36 sp001796515, 95.0, 82.76, 0.68	64.25	11	0.960811	Genome not assigned to closest species as it falls outside its pre-defined ANI radius;Genome has more than 16.7% of markers with multiple hits
	maxbin2.082_sub	d__Bacteria;p__Actinomycetota;c__Acidimicrobiia;o__UBA5794;f__UBA11373;g__;s__	0.277757	0.0881897	0.173024	0.107097	0.0832785	maxbin2.082_sub	3.53211	68054	12503	44230	22521	17537	N/A	N/A	N/A	N/A	N/A	N/A	N/A	N/A	N/A	N/A	d__Bacteria;p__Actinomycetota;c__Acidimicrobiia;o__UBA5794;f__UBA11373;g__;s__	taxonomic novelty determined using RED	classification based on placement in class-level tree	N/A	33.68	11	0.872854	Genome has more than 15.0% of markers with multiple hits
	metabat2.12	d__Bacteria;p__Desulfobacterota;c__Syntrophia;o__Syntrophales;f__UBA2210;g__;s__	0.593323	0.00154471	0.168565	0.106541	0.236843	metabat2.12	2.72767	145372	219	43090	22404	49875	N/A	N/A	N/A	N/A	N/A	GCA_016933965.1	95	d__Bacteria;p__Desulfobacterota;c__Syntrophia;o__Syntrophales;f__UBA2210;g__JAFGTS01;s__JAFGTS01 sp016933965	76.79	0.12	d__Bacteria;p__Desulfobacterota;c__Syntrophia;o__Syntrophales;f__UBA2210;g__;s__	taxonomic classification defined by topology and ANI	classification based on placement in class-level tree	N/A	82.76	11	0.833566	Genome has more than 10.0% of markers with multiple hits
	metabat2.86	d__Archaea;p__Thermoplasmatota;c__Thermoplasmata;o__Methanomassiliicoccales;f__JACIVX01;g__;s__	0.0710738	0.00383004	0.0244847	0.0988038	0.197267	metabat2.86	1.37898	17414	543	6259	20777	41541	N/A	N/A	N/A	N/A	N/A	N/A	N/A	N/A	N/A	N/A	d__Archaea;p__Thermoplasmatota;c__Thermoplasmata;o__Methanomassiliicoccales;f__;g__;s__	taxonomic novelty determined using RED	N/A	N/A	84.5	11	0.734661	N/A
	binsanity.low_completion-refined_173_sub	d__Bacteria;p__Chloroflexota;c__Dehalococcoidia;o__SZUA-161;f__SZUA-161;g__JACWAE01;s__	0.0687025	0.0486055	0.0637291	0.0950613	0.0446523	binsanity.low_completion-refined_173_sub	0.717841	16833	6891	16291	19990	9403	N/A	N/A	N/A	N/A	N/A	N/A	N/A	N/A	N/A	N/A	d__Bacteria;p__Chloroflexota;c__Dehalococcoidia;o__SZUA-161;f__SZUA-161;g__JACWAE01;s__	taxonomic novelty determined using RED	classification based on placement in class-level tree	N/A	33.11	11	0.910786	N/A
	concoct.121_sub	d__Bacteria;p__Armatimonadota;c__CAIYQO01;o__WVXJ01;f__DTIZ01;g__;s__	0.0169338	0.0018198	0.0366547	0.0924078	0.323431	concoct.121_sub	2.06727	4149	258	9370	19432	68109	N/A	N/A	N/A	N/A	N/A	GCA_020344235.1	95	d__Bacteria;p__Armatimonadota;c__CAIYQO01;o__WVXJ01;f__DTIZ01;g__GCA-020344235;s__GCA-020344235 sp020344235	77.61	0.18	d__Bacteria;p__Armatimonadota;c__CAIYQO01;o__WVXJ01;f__DTIZ01;g__;s__	taxonomic classification defined by topology and ANI	classification based on placement in class-level tree	N/A	53.43	11	0.825716	N/A
	concoct.225	d__Bacteria;p__Chloroflexota;c__Dehalococcoidia;o__Dehalococcoidales;f__Fen-1064;g__;s__	0.00586907	0.000775883	0.00634904	0.09217	0.171529	concoct.225	1.33746	1438	110	1623	19382	36121	N/A	N/A	N/A	N/A	N/A	N/A	N/A	N/A	N/A	N/A	d__Bacteria;p__Chloroflexota;c__Dehalococcoidia;o__Dehalococcoidales;f__Fen-1064;g__;s__	taxonomic novelty determined using RED	classification based on placement in class-level tree	N/A	52.97	11	0.870594	N/A
	concoct.37_sub	d__Bacteria;p__Verrucomicrobiota;c__Verrucomicrobiae;o__Pedosphaerales;f__JAKLHY01;g__JAKLHY01;s__	0.441274	0.00699	0.372434	0.0888269	0.146484	concoct.37_sub	5.58532	108118	991	95205	18679	30847	N/A	N/A	N/A	N/A	N/A	GCA_022709905.1	95	d__Bacteria;p__Verrucomicrobiota;c__Verrucomicrobiae;o__Pedosphaerales;f__JAKLHY01;g__JAKLHY01;s__JAKLHY01 sp022709905	77.27	0.15	d__Bacteria;p__Verrucomicrobiota;c__Verrucomicrobiae;o__Pedosphaerales;f__JAKLHY01;g__JAKLHY01;s__	taxonomic classification defined by topology and ANI	classification based on placement in class-level tree	N/A	57.93	11	0.881651	N/A
	concoct.240_sub	d__Archaea;p__Thermoproteota;c__Bathyarchaeia;o__RBG-16-48-13;f__GCA-020355125;g__;s__	0.055397	0.00435905	0.0252162	0.0877427	0.263987	concoct.240_sub	2.56346	13573	618	6446	18451	55591	N/A	N/A	N/A	N/A	N/A	N/A	N/A	N/A	N/A	N/A	d__Archaea;p__Thermoproteota;c__Bathyarchaeia;o__RBG-16-48-13;f__;g__;s__	taxonomic novelty determined using RED	N/A	N/A	41	11	0.662889	N/A
	metabat2.330_sub	d__Bacteria;p__Nitrospirota;c__Thermodesulfovibrionia;o__Thermodesulfovibrionales;f__SM23-35;g__VGWX01;s__	0.0142523	0.0116735	0.126711	0.0857074	0.0574312	metabat2.330_sub	1.25719	3492	1655	32391	18023	12094	N/A	N/A	N/A	N/A	N/A	GCA_016873615.1	95	d__Bacteria;p__Nitrospirota;c__Thermodesulfovibrionia;o__Thermodesulfovibrionales;f__SM23-35;g__VGWX01;s__VGWX01 sp016873615	90.32	0.82	d__Bacteria;p__Nitrospirota;c__Thermodesulfovibrionia;o__Thermodesulfovibrionales;f__SM23-35;g__VGWX01;s__	taxonomic classification defined by topology and ANI	classification based on placement in class-level tree	N/A	39.78	11	0.977327	Genome not assigned to closest species as it falls outside its pre-defined ANI radius
	metabat2.73	d__Bacteria;p__Edwardsbacteria;c__AC1;o__;f__;g__;s__	0.357793	0.0107566	0.423954	0.0856313	0.0112118	metabat2.73	2.89643	87664	1525	108375	18007	2361	N/A	N/A	N/A	N/A	N/A	N/A	N/A	N/A	N/A	N/A	d__Bacteria;p__Edwardsbacteria;c__AC1;o__;f__;g__;s__	taxonomic novelty determined using RED	classification based on placement in class-level tree	N/A	92.29	11	0.411466	backbone tree has incongruent class classification
	metabat2.310_sub	d__Archaea;p__Halobacteriota;c__Methanosarcinia;o__Methanotrichales;f__Methanotrichaceae;g__Methanothrix;s__	0.522299	0.0441689	0.049255	0.0752359	0.19665	metabat2.310_sub	2.21472	127970	6262	12591	15821	41411	N/A	N/A	N/A	N/A	N/A	GCA_011391755.1	95	d__Archaea;p__Halobacteriota;c__Methanosarcinia;o__Methanotrichales;f__Methanotrichaceae;g__Methanothrix;s__Methanothrix sp011391755	86.43	0.55	d__Archaea;p__Halobacteriota;c__Methanosarcinia;o__Methanotrichales;f__Methanotrichaceae;g__Methanothrix;s__	taxonomic classification defined by topology and ANI	N/A	GCA_023229165.1, s__Methanothrix sp023229165, 95.0, 86.97, 0.72; GCA_016927055.1, s__Methanothrix sp016927055, 95.0, 85.31, 0.67; GCA_002067705.1, s__Methanothrix sp002067705, 95.0, 81.46, 0.66; GCA_903871465.1, s__Methanothrix sp903871465, 95.0, 80.27, 0.53; GCA_002256595.1, s__Methanothrix sp002256595, 95.0, 79.38, 0.39; GCA_003857025.1, s__Methanothrix sp003857025, 95.0, 79.17, 0.38; GCA_01805…	79.68	11	0.981907	Genome not assigned to closest species as it falls outside its pre-defined ANI radius
	metabat2.188	d__Bacteria;p__Bipolaricaulota;c__Bipolaricaulia;o__UBA7950;f__UBA9294;g__;s__	0.16273	0.00458476	0.213833	0.0746272	0.0912232	metabat2.188	1.8339	39871	650	54662	15693	19210	N/A	N/A	N/A	N/A	N/A	N/A	N/A	N/A	N/A	N/A	d__Bacteria;p__Bipolaricaulota;c__Bipolaricaulia;o__UBA7950;f__UBA9294;g__;s__	taxonomic novelty determined using RED	classification based on placement in class-level tree	N/A	68.08	11	0.892812	N/A
	metabat2.170	d__Bacteria;p__WOR-3;c__WOR-3;o__UBA2258;f__CAIPLT01;g__CAIPLT01;s__	0.0141176	0.000458476	0.0168565	0.0743989	0.683086	metabat2.170	2.48102	3459	65	4309	15645	143846	N/A	N/A	N/A	N/A	N/A	GCA_903865935.1	95	d__Bacteria;p__WOR-3;c__WOR-3;o__UBA2258;f__CAIPLT01;g__CAIPLT01;s__CAIPLT01 sp903865935	78.99	0.24	d__Bacteria;p__WOR-3;c__WOR-3;o__UBA2258;f__CAIPLT01;g__CAIPLT01;s__	taxonomic classification defined by topology and ANI	classification based on placement in class-level tree	GCA_018335915.1, s__CAIPLT01 sp018335915, 95.0, 76.77, 0.14	78.81	11	0.905243	N/A
	metabat2.2	d__Bacteria;p__Patescibacteria;c__Kazan-3B-28;o__Kazan-3B-28;f__Kazan-3B-28;g__JAKLDB01;s__	0.00397938	0.0028355	0.0184134	0.0715361	0.0224473	metabat2.2	0.497112	975	402	4707	15043	4727	N/A	N/A	N/A	N/A	N/A	GCA_022703745.1	95	d__Bacteria;p__Patescibacteria;c__Kazan-3B-28;o__Kazan-3B-28;f__Kazan-3B-28;g__JAKLDB01;s__JAKLDB01 sp022703745	78.13	0.28	d__Bacteria;p__Patescibacteria;c__Kazan-3B-28;o__Kazan-3B-28;f__Kazan-3B-28;g__JAKLDB01;s__	taxonomic classification defined by topology and ANI	classification based on placement in class-level tree	N/A	61.75	11	0.940356	N/A
	concoct.177_sub	d__Bacteria;p__Armatimonadota;c__UBA5829;o__UBA5829;f__UBA5829;g__;s__	0.707811	0.00196087	0.0575326	0.0712033	0.0369404	concoct.177_sub	4.34651	173423	278	14707	14973	7779	N/A	N/A	N/A	N/A	N/A	N/A	N/A	N/A	N/A	N/A	d__Bacteria;p__Armatimonadota;c__UBA5829;o__UBA5829;f__UBA5829;g__;s__	taxonomic classification fully defined by topology	classification based on placement in class-level tree	N/A	76.27	11	0.780906	N/A
	binsanity.binsanity-kmean-bin_12-bin_1-refined_0_sub	d__Bacteria;p__Bacteroidota;c__Bacteroidia;o__Bacteroidales;f__VadinHA17;g__LD21;s__	0.188757	0.00573448	0.08483	0.0678935	0.0451177	binsanity.binsanity-kmean-bin_12-bin_1-refined_0_sub	0.924131	46248	813	21685	14277	9501	N/A	N/A	N/A	N/A	N/A	N/A	N/A	N/A	N/A	N/A	d__Bacteria;p__Bacteroidota;c__Bacteroidia;o__Bacteroidales;f__VadinHA17;g__LD21;s__	ANI	classification based on placement in class-level tree	GCA_001768195.1, s__LD21 sp001768195, 95.0, 80.33, 0.1; GCA_903824785.1, s__LD21 sp903824785, 95.0, 80.08, 0.06; GCA_021371855.1, s__LD21 sp021371855, 95.0, 79.94, 0.07; GCA_003141525.1, s__LD21 sp003141525, 95.0, 79.53, 0.08; GCA_003141895.1, s__LD21 sp003141895, 95.0, 79.34, 0.07; GCA_002424525.1, s__LD21 sp002424525, 95.0, 79.03, 0.14; GCA_016718875.1, s__LD21 sp016718875, 95.0, 78.82, 0.06; G…	23.54	11	0.960075	N/A
	concoct.120_sub	d__Bacteria;p__Armatimonadota;c__UBA5377;o__;f__;g__;s__	0.0962316	0.0030471	0.0845913	0.0673894	0.0265264	concoct.120_sub	1.66545	23578	432	21624	14171	5586	N/A	N/A	N/A	N/A	N/A	N/A	N/A	N/A	N/A	N/A	d__Bacteria;p__Armatimonadota;c__UBA5377;o__;f__;g__;s__	taxonomic novelty determined using RED	classification based on placement in class-level tree	N/A	42.78	11	0.448086	N/A
	metabat2.326_sub	d__Bacteria;p__Desulfobacterota;c__Desulfomonilia;o__UBA1062;f__UBA1062;g__MWEI01;s__	0.590022	0.00231354	0.15519	0.0616258	0.0180024	metabat2.326_sub	2.92989	144563	328	39671	12959	3791	N/A	N/A	N/A	N/A	N/A	GCA_017992605.1	95	d__Bacteria;p__Desulfobacterota;c__Desulfomonilia;o__UBA1062;f__UBA1062;g__MWEI01;s__MWEI01 sp002071045	78.12	0.27	d__Bacteria;p__Desulfobacterota;c__Desulfomonilia;o__UBA1062;f__UBA1062;g__MWEI01;s__	taxonomic classification defined by topology and ANI	classification based on placement in class-level tree	GCA_021372395.1, s__MWEI01 sp021372395, 95.0, 78.02, 0.25	74.74	11	0.92477	N/A
	maxbin2.226_sub	d__Bacteria;p__Chloroflexota;c__Anaerolineae;o__Anaerolineales;f__RBG-16-64-43;g__RBG-16-64-43;s__	0.064919	0.636012	0.0563082	0.0562807	0.0366792	maxbin2.226_sub	3.03438	15906	90170	14394	11835	7724	N/A	N/A	N/A	N/A	N/A	GCA_001796965.1	95	d__Bacteria;p__Chloroflexota;c__Anaerolineae;o__Anaerolineales;f__RBG-16-64-43;g__RBG-16-64-43;s__RBG-16-64-43 sp001796965	79.91	0.33	d__Bacteria;p__Chloroflexota;c__Anaerolineae;o__Anaerolineales;f__RBG-16-64-43;g__RBG-16-64-43;s__	taxonomic classification defined by topology and ANI	classification based on placement in class-level tree	N/A	43.02	11	0.934152	Genome has more than 19.2% of markers with multiple hits
	metabat2.24_sub	d__Bacteria;p__Pseudomonadota;c__Gammaproteobacteria;o__Burkholderiales;f__Burkholderiaceae_A;g__;s__	0.00993416	0.481957	0.00394321	0.056119	0.00728456	metabat2.24_sub	1.93627	2434	68329	1008	11801	1534	N/A	N/A	N/A	N/A	N/A	N/A	N/A	N/A	N/A	N/A	d__Bacteria;p__Pseudomonadota;c__Gammaproteobacteria;o__Burkholderiales;f__Burkholderiaceae_A;g__;s__	taxonomic novelty determined using RED	classification based on placement in class-level tree	N/A	50.53	11	0.882965	N/A
	concoct.100_sub	d__Bacteria;p__Chloroflexota;c__Dehalococcoidia;o__RBG-13-53-26;f__RBG-13-53-26;g__RBG-13-53-26;s__	0.0331166	0.0307532	0.116759	0.0555816	0.0577541	concoct.100_sub	1.19378	8114	4360	29847	11688	12162	N/A	N/A	N/A	N/A	N/A	GCA_001795035.1	95	d__Bacteria;p__Chloroflexota;c__Dehalococcoidia;o__RBG-13-53-26;f__RBG-13-53-26;g__RBG-13-53-26;s__RBG-13-53-26 sp001795035	90.96	0.72	d__Bacteria;p__Chloroflexota;c__Dehalococcoidia;o__RBG-13-53-26;f__RBG-13-53-26;g__RBG-13-53-26;s__	taxonomic classification defined by topology and ANI	classification based on placement in class-level tree	GCA_017885485.1, s__RBG-13-53-26 sp017885485, 95.0, 79.47, 0.53; GCA_016875915.1, s__RBG-13-53-26 sp016875915, 95.0, 78.05, 0.42	48.88	11	0.960667	Genome not assigned to closest species as it falls outside its pre-defined ANI radius
	metabat2.176_sub	d__Archaea;p__Nanoarchaeota;c__Nanoarchaeia;o__Pacearchaeales;f__GW2011-AR1;g__MWBV01;s__	0.0147094	0.0045495	0.00132223	0.0544165	0.0411478	metabat2.176_sub	0.586765	3604	645	338	11443	8665	N/A	N/A	N/A	N/A	N/A	GCA_002069705.1	95	d__Archaea;p__Nanoarchaeota;c__Nanoarchaeia;o__Pacearchaeales;f__GW2011-AR1;g__MWBV01;s__MWBV01 sp002069705	77.73	0.36	d__Archaea;p__Nanoarchaeota;c__Nanoarchaeia;o__Pacearchaeales;f__GW2011-AR1;g__MWBV01;s__	taxonomic classification defined by topology and ANI	N/A	GCA_022703705.1, s__MWBV01 sp022703705, 95.0, 77.85, 0.31	27.86	11	0.965179	N/A
	concoct.275_sub	d__Archaea;p__Nanoarchaeota;c__Nanoarchaeia;o__Woesearchaeales;f__UBA9642;g__;s__	0.10368	0.0151086	0.00638034	0.0500178	0.0350029	concoct.275_sub	0.98214	25403	2142	1631	10518	7371	N/A	N/A	N/A	N/A	N/A	N/A	N/A	N/A	N/A	N/A	d__Archaea;p__Nanoarchaeota;c__Nanoarchaeia;o__Woesearchaeales;f__UBA9642;g__;s__	taxonomic novelty determined using RED	N/A	N/A	70.22	11	0.772239	N/A
	concoct.288_sub	d__Bacteria;p__Chloroflexota;c__Dehalococcoidia;o__Dehalococcoidales;f__RBG-16-60-22;g__;s__	0.03419	0.000705348	0.00885267	0.0499607	0.067451	concoct.288_sub	0.846516	8377	100	2263	10506	14204	N/A	N/A	N/A	N/A	N/A	N/A	N/A	N/A	N/A	N/A	d__Bacteria;p__Chloroflexota;c__Dehalococcoidia;o__Dehalococcoidales;f__RBG-16-60-22;g__;s__	taxonomic classification fully defined by topology	classification based on placement in class-level tree	N/A	42.05	11	0.799022	N/A
	binsanity.binsanity-kmean-bin_24-bin_0_sub	d__Archaea;p__Halobacteriota;c__Methanomicrobia;o__Methanomicrobiales;f__Methanoregulaceae;g__Methanoregula;s__	1.56677	0.0172528	0.0126903	0.0459566	0.542961	binsanity.binsanity-kmean-bin_24-bin_0_sub	2.11725	383879	2446	3244	9664	114338	N/A	N/A	N/A	N/A	N/A	GCA_003154335.1	95	d__Archaea;p__Halobacteriota;c__Methanomicrobia;o__Methanomicrobiales;f__Methanoregulaceae;g__Methanoregula;s__Methanoregula sp003154335	79.26	0.39	d__Archaea;p__Halobacteriota;c__Methanomicrobia;o__Methanomicrobiales;f__Methanoregulaceae;g__Methanoregula;s__	taxonomic classification defined by topology and ANI	N/A	GCA_003141335.1, s__Methanoregula sp003141335, 95.0, 85.27, 0.64; GCA_002495055.1, s__Methanoregula sp002495055, 95.0, 82.48, 0.66; GCA_015660885.1, s__Methanoregula sp015660885, 95.0, 80.79, 0.63; GCA_002495065.1, s__Methanoregula sp002495065, 95.0, 79.44, 0.45; GCA_002839675.1, s__Methanoregula sp002839675, 95.0, 78.31, 0.3; GCA_002502245.1, s__Methanoregula sp002502245, 95.0, 78.21, 0.24; GCA_…	84.11	11	0.97429	Genome not assigned to closest species as it falls outside its pre-defined ANI radius
	metabat2.241	d__Bacteria;p__Omnitrophota;c__Koll11;o__GIF10;f__Profunditerraquicolaceae;g__;s__	0.046471	0.000712402	0.00165083	0.0452243	0.153474	metabat2.241	1.23255	11386	101	422	9510	32319	N/A	N/A	N/A	N/A	N/A	GCA_018814745.1	95	d__Bacteria;p__Omnitrophota;c__Koll11;o__GIF10;f__Profunditerraquicolaceae;g__JAHIZC01;s__JAHIZC01 sp018814745	75.27	0.05	d__Bacteria;p__Omnitrophota;c__Koll11;o__GIF10;f__Profunditerraquicolaceae;g__;s__	taxonomic classification defined by topology and ANI	classification based on placement in class-level tree	N/A	57.95	11	0.839848	N/A
	metabat2.286_sub	d__Bacteria;p__Chloroflexota;c__Dehalococcoidia;o__GIF9;f__UBA5620;g__9FT-COMBO-48-23;s__	0.0854199	0.00177748	0.172058	0.0426516	0.118737	metabat2.286_sub	2.01382	20929	252	43983	8969	25004	N/A	N/A	N/A	N/A	N/A	N/A	N/A	N/A	N/A	N/A	d__Bacteria;p__Chloroflexota;c__Dehalococcoidia;o__GIF9;f__UBA5620;g__9FT-COMBO-48-23;s__	ANI	classification based on placement in class-level tree	GCA_016783155.1, s__9FT-COMBO-48-23 sp016783155, 95.0, 80.39, 0.25; GCA_001795315.1, s__9FT-COMBO-48-23 sp001795315, 95.0, 78.82, 0.23; GCA_016875875.1, s__9FT-COMBO-48-23 sp016875875, 95.0, 78.67, 0.43; GCA_016865855.1, s__9FT-COMBO-48-23 sp016865855, 95.0, 78.63, 0.37; GCA_020354105.1, s__9FT-COMBO-48-23 sp020354105, 95.0, 77.9, 0.31	52.15	11	0.945463	Genome has more than 15.8% of markers with multiple hits
	concoct.88_sub	d__Bacteria;p__JAGLYR01;c__JAGLYR01;o__;f__;g__;s__	0.258247	0.0132323	0.0336621	0.0415483	0.0378664	concoct.88_sub	1.83686	63274	1876	8605	8737	7974	N/A	N/A	N/A	N/A	N/A	GCA_023132135.1	95	d__Bacteria;p__JAGLYR01;c__JAGLYR01;o__JAGLYR01;f__JAGLYR01;g__JAGLYR01;s__JAGLYR01 sp023132135	75.18	0.02	d__Bacteria;p__JAGLYR01;c__JAGLYR01;o__;f__;g__;s__	taxonomic classification defined by topology and ANI	classification based on placement in class-level tree	N/A	64.97	11	0.51896	N/A
	metabat2.29_sub	d__Archaea;p__Thermoproteota;c__Bathyarchaeia;o__B26-1;f__UBA233;g__DRUK01;s__	0.175738	0.105012	0.0830657	0.0404498	0.0386499	metabat2.29_sub	1.71684	43058	14888	21234	8506	8139	N/A	N/A	N/A	N/A	N/A	GCA_022865885.1	95	d__Archaea;p__Thermoproteota;c__Bathyarchaeia;o__B26-1;f__UBA233;g__DRUK01;s__DRUK01 sp022865885	78.42	0.1	d__Archaea;p__Thermoproteota;c__Bathyarchaeia;o__B26-1;f__UBA233;g__;s__	taxonomic classification defined by topology and ANI	N/A	N/A	69.53	11	0.852036	N/A
	metabat2.197_sub	d__Bacteria;p__Actinomycetota;c__Geothermincolia;o__Fen-727;f__Anoxymicrobiaceae;g__JAGUWJ01;s__	0.483248	0.0289757	0.364939	0.0364647	0.0174848	metabat2.197_sub	2.43636	118402	4108	93289	7668	3682	N/A	N/A	N/A	N/A	N/A	GCA_020062425.1	95	d__Bacteria;p__Actinomycetota;c__Geothermincolia;o__Fen-727;f__Anoxymicrobiaceae;g__JAGUWJ01;s__JAGUWJ01 sp020062425	83.64	0.72	d__Bacteria;p__Actinomycetota;c__Geothermincolia;o__Fen-727;f__Anoxymicrobiaceae;g__JAGUWJ01;s__	taxonomic classification defined by topology and ANI	classification based on placement in class-level tree	N/A	82.09	11	0.957156	Genome not assigned to closest species as it falls outside its pre-defined ANI radius
	metabat2.240	d__Bacteria;p__Patescibacteria;c__Paceibacteria;o__UBA6257;f__UBA6257;g__JAAZNP01;s__	0.00557113	0.000613653	0.00839498	0.035799	0.0643453	metabat2.240	0.478582	1365	87	2146	7528	13550	N/A	N/A	N/A	N/A	N/A	GCA_012798235.1	95	d__Bacteria;p__Patescibacteria;c__Paceibacteria;o__UBA6257;f__UBA6257;g__JAAZNP01;s__JAAZNP01 sp012798235	78.02	0.42	d__Bacteria;p__Patescibacteria;c__Paceibacteria;o__UBA6257;f__UBA6257;g__JAAZNP01;s__	taxonomic classification defined by topology and ANI	classification based on placement in class-level tree	N/A	47.96	11	0.862772	N/A
	concoct.262_sub	d__Bacteria;p__Desulfobacterota;c__Syntrophia;o__Syntrophales;f__Fen-1087;g__;s__	0.407684	0.00154471	0.0566094	0.0357181	0.060817	concoct.262_sub	2.61575	99888	219	14471	7511	12807	N/A	N/A	N/A	N/A	N/A	GCA_003161855.1	95	d__Bacteria;p__Desulfobacterota;c__Syntrophia;o__Syntrophales;f__Fen-1087;g__Fen-1087;s__Fen-1087 sp003161855	78.26	0.18	d__Bacteria;p__Desulfobacterota;c__Syntrophia;o__Syntrophales;f__Fen-1087;g__;s__	taxonomic classification defined by topology and ANI	classification based on placement in class-level tree	N/A	68.58	11	0.816563	N/A
	metabat2.254_sub	d__Bacteria;p__Bacteroidota;c__Bacteroidia;o__Bacteroidales;f__VadinHA17;g__LD21;s__	0.175562	0.00112856	0.18255	0.0345958	0.0386214	metabat2.254_sub	1.10916	43015	160	46665	7275	8133	N/A	N/A	N/A	N/A	N/A	N/A	N/A	N/A	N/A	N/A	d__Bacteria;p__Bacteroidota;c__Bacteroidia;o__Bacteroidales;f__VadinHA17;g__LD21;s__	ANI	classification based on placement in class-level tree	GCA_023251395.1, s__LD21 sp023251395, 95.0, 80.03, 0.08; GCA_016709865.1, s__LD21 sp016709865, 95.0, 78.48, 0.18; GCA_021371855.1, s__LD21 sp021371855, 95.0, 78.4, 0.2; GCA_019429325.1, s__LD21 sp019429325, 95.0, 78.32, 0.06; GCA_003152835.1, s__LD21 sp003152835, 95.0, 78.31, 0.2; GCA_003141525.1, s__LD21 sp003141525, 95.0, 78.01, 0.18; GCA_003141495.1, s__LD21 sp003141495, 95.0, 77.97, 0.14; GCA…	44.65	11	0.940983	N/A
MAG RBG-13-61-14 c. RBG-13-61-14 1	concoct.89	d__Bacteria;p__RBG-13-61-14;c__RBG-13-61-14;o__RBG-13-61-14;f__;g__;s__	2.04453	0	0.0239566	0.0343153	0.0175656	concoct.89	6.00863	500936	0	6124	7216	3699	N/A	N/A	N/A	N/A	N/A	GCA_001797815.1	95	d__Bacteria;p__RBG-13-61-14;c__RBG-13-61-14;o__RBG-13-61-14;f__RBG-13-61-14;g__RBG-13-61-14;s__RBG-13-61-14 sp001797815	77.09	0.19	d__Bacteria;p__RBG-13-61-14;c__RBG-13-61-14;o__RBG-13-61-14;f__;g__;s__	taxonomic classification defined by topology and ANI	classification based on placement in class-level tree	N/A	92.43	11	0.636119	N/A
	concoct.280_sub	d__Bacteria;p__Bipolaricaulota;c__Bipolaricaulia;o__UBA7950;f__UBA9294;g__;s__	0.442368	0.00607305	0.10723	0.033017	0.0566049	concoct.280_sub	2.18559	108386	861	27411	6943	11920	N/A	N/A	N/A	N/A	N/A	N/A	N/A	N/A	N/A	N/A	d__Bacteria;p__Bipolaricaulota;c__Bipolaricaulia;o__UBA7950;f__UBA9294;g__;s__	taxonomic novelty determined using RED	classification based on placement in class-level tree	N/A	62.01	11	0.892266	N/A
	concoct.15_sub	d__Bacteria;p__Chloroflexota;c__Anaerolineae;o__Anaerolineales;f__EnvOPS12;g__UBA12087;s__	0.0110402	0.00478226	0.276631	0.0322704	0.0279985	concoct.15_sub	2.38899	2705	678	70715	6786	5896	N/A	N/A	N/A	N/A	N/A	GCA_001796335.1	95	d__Bacteria;p__Chloroflexota;c__Anaerolineae;o__Anaerolineales;f__EnvOPS12;g__UBA12087;s__UBA12087 sp001796335	78.47	0.47	d__Bacteria;p__Chloroflexota;c__Anaerolineae;o__Anaerolineales;f__EnvOPS12;g__UBA12087;s__	taxonomic classification defined by topology and ANI	classification based on placement in class-level tree	N/A	54.1	11	0.981447	N/A
	concoct.78_sub	d__Bacteria;p__Acidobacteriota;c__Thermoanaerobaculia;o__Thermoanaerobaculales;f__Thermoanaerobaculaceae;g__RBG-13-68-16;s__RBG-13-68-16 sp022865555	0.00675474	0.0120897	0.00561752	0.0319518	1.10947	concoct.78_sub	3.69981	1655	1714	1436	6719	233635	GCA_022865555.1	95	d__Bacteria;p__Acidobacteriota;c__Thermoanaerobaculia;o__Thermoanaerobaculales;f__Thermoanaerobaculaceae;g__RBG-13-68-16;s__RBG-13-68-16 sp022865555	95.93	0.82	GCA_022865555.1	95	d__Bacteria;p__Acidobacteriota;c__Thermoanaerobaculia;o__Thermoanaerobaculales;f__Thermoanaerobaculaceae;g__RBG-13-68-16;s__RBG-13-68-16 sp022865555	95.93	0.82	d__Bacteria;p__Acidobacteriota;c__Thermoanaerobaculia;o__Thermoanaerobaculales;f__Thermoanaerobaculaceae;g__RBG-13-68-16;s__	taxonomic classification defined by topology and ANI	topological placement and ANI have congruent species assignments	GCA_001766905.1, s__RBG-13-68-16 sp001766905, 95.0, 84.48, 0.69; GCA_002279285.1, s__RBG-13-68-16 sp002279285, 95.0, 79.33, 0.45; GCA_004298115.1, s__RBG-13-68-16 sp004298115, 95.0, 79.19, 0.43; GCA_003133645.1, s__RBG-13-68-16 sp003133645, 95.0, 79.19, 0.38; GCA_021818005.1, s__RBG-13-68-16 sp021818005, 95.0, 79.06, 0.4; GCA_020073245.1, s__RBG-13-68-16 sp020073245, 95.0, 78.93, 0.38; GCA_021782…	88.92	11	N/A	N/A
	concoct.255_sub	d__Archaea;p__Micrarchaeota;c__Micrarchaeia;o__Anstonellales;f__Bilamarchaeaceae;g__Bilamarchaeum;s__	0.0485607	0.0148194	0.00776516	0.030373	0.00667672	concoct.255_sub	0.564813	11898	2101	1985	6387	1406	N/A	N/A	N/A	N/A	N/A	GCA_013425375.1	95	d__Archaea;p__Micrarchaeota;c__Micrarchaeia;o__Anstonellales;f__Bilamarchaeaceae;g__Bilamarchaeum;s__Bilamarchaeum sp013425375	83.46	0.5	d__Archaea;p__Micrarchaeota;c__Micrarchaeia;o__Anstonellales;f__Bilamarchaeaceae;g__Bilamarchaeum;s__	taxonomic classification defined by topology and ANI	N/A	GCA_903835325.1, s__Bilamarchaeum sp903835325, 95.0, 76.97, 0.11; GCA_022627495.1, s__Bilamarchaeum sp022627495, 95.0, 76.68, 0.17; GCA_014730115.1, s__Bilamarchaeum sp014730115, 95.0, 74.7, 0.06; GCA_020052325.1, s__Bilamarchaeum sp020052325, 95.0, 74.56, 0.01; GCA_020053355.1, s__Bilamarchaeum sp020053355, 95.0, 74.5, 0.11	34.37	11	0.96248	Genome not assigned to closest species as it falls outside its pre-defined ANI radius
	metabat2.331_sub	d__Archaea;p__Halobacteriota;c__Methanomicrobia;o__Methanomicrobiales;f__Methanoregulaceae;g__Methanoregula;s__	0.616857	0.0140294	0.0224466	0.0286896	0.0489214	metabat2.331_sub	2.45444	151138	1989	5738	6033	10302	N/A	N/A	N/A	N/A	N/A	GCA_002495065.1	95	d__Archaea;p__Halobacteriota;c__Methanomicrobia;o__Methanomicrobiales;f__Methanoregulaceae;g__Methanoregula;s__Methanoregula sp002495065	89.56	0.7	d__Archaea;p__Halobacteriota;c__Methanomicrobia;o__Methanomicrobiales;f__Methanoregulaceae;g__Methanoregula;s__	taxonomic classification defined by topology and ANI	N/A	GCA_015660885.1, s__Methanoregula sp015660885, 95.0, 81.33, 0.59; GCA_003141335.1, s__Methanoregula sp003141335, 95.0, 79.21, 0.36; GCA_003157895.1, s__Methanoregula sp003157895, 95.0, 79.2, 0.16; GCA_002495055.1, s__Methanoregula sp002495055, 95.0, 78.97, 0.36; GCA_002502245.1, s__Methanoregula sp002502245, 95.0, 78.62, 0.2; GCA_002508495.1, s__Methanoregula sp002508495, 95.0, 78.29, 0.1; GCA_02…	51.14	11	0.99064	Genome not assigned to closest species as it falls outside its pre-defined ANI radius
	metabat2.60	d__Bacteria;p__Actinomycetota;c__Humimicrobiia;o__Humimicrobiales;f__Humimicrobiaceae;g__Hydromicrobium;s__	0.0316677	0.0090214	0.0188985	0.0276053	0.181373	metabat2.60	1.11937	7759	1279	4831	5805	38194	N/A	N/A	N/A	N/A	N/A	GCA_018894445.1	95	d__Bacteria;p__Actinomycetota;c__Humimicrobiia;o__Humimicrobiales;f__Humimicrobiaceae;g__Hydromicrobium;s__Hydromicrobium sp018894445	95.11	0.33	d__Bacteria;p__Actinomycetota;c__Humimicrobiia;o__Humimicrobiales;f__Humimicrobiaceae;g__Hydromicrobium;s__	taxonomic classification defined by topology and ANI	classification based on placement in class-level tree	GCA_002779205.1, s__Hydromicrobium americanum, 95.0, 94.0, 0.27; GCA_016783995.1, s__Hydromicrobium sp016783995, 95.0, 92.44, 0.17; GCA_013202875.1, s__Hydromicrobium sp013202875, 95.0, 92.05, 0.42; GCA_016870675.1, s__Hydromicrobium sp016870675, 95.0, 91.78, 0.36; GCA_004376325.1, s__Hydromicrobium sp004376325, 95.0, 90.49, 0.34	38.03	11	0.986908	N/A
	concoct.150	d__Bacteria;p__Bacteroidota;c__UBA10030;o__UBA10030;f__UBA10030;g__UBA9647;s__	0.644194	0.0112785	1.1885	0.0259409	0.0218537	concoct.150	5.56265	157836	1599	303816	5455	4602	N/A	N/A	N/A	N/A	N/A	GCA_003519375.1	95	d__Bacteria;p__Bacteroidota;c__UBA10030;o__UBA10030;f__UBA10030;g__UBA9647;s__UBA9647 sp003519375	84.79	0.67	d__Bacteria;p__Bacteroidota;c__UBA10030;o__UBA10030;f__UBA10030;g__UBA9647;s__	taxonomic classification defined by topology and ANI	classification based on placement in class-level tree	GCA_015661185.1, s__UBA9647 sp015661185, 95.0, 77.48, 0.16; GCA_007280275.1, s__UBA9647 sp007280275, 95.0, 77.24, 0.14; GCA_003170475.1, s__UBA9647 sp003170475, 95.0, 76.37, 0.1	83.73	11	0.974036	Genome not assigned to closest species as it falls outside its pre-defined ANI radius
	metabat2.153	d__Archaea;p__Nanoarchaeota;c__Nanoarchaeia;o__Pacearchaeales;f__GW2011-AR1;g__RBG-13-33-26;s__	0.0481566	0.00349853	0.00307477	0.0220129	0.0429333	metabat2.153	0.559947	11799	496	786	4629	9041	N/A	N/A	N/A	N/A	N/A	N/A	N/A	N/A	N/A	N/A	d__Archaea;p__Nanoarchaeota;c__Nanoarchaeia;o__Pacearchaeales;f__GW2011-AR1;g__RBG-13-33-26;s__	ANI	N/A	GCA_001786415.1, s__RBG-13-33-26 sp001786415, 95.0, 77.84, 0.22; GCA_012798335.1, s__RBG-13-33-26 sp012798335, 95.0, 76.85, 0.06; GCA_023228245.1, s__RBG-13-33-26 sp023228245, 95.0, 76.78, 0.11; GCA_902386025.1, s__RBG-13-33-26 sp902386025, 95.0, 76.55, 0.3; GCA_021818475.1, s__RBG-13-33-26 sp021818475, 95.0, 76.5, 0.24; GCA_023475035.1, s__RBG-13-33-26 sp023475035, 95.0, 76.4, 0.2; GCA_023228065…	35.19	11	0.8917	N/A
	metabat2.173_sub	d__Bacteria;p__Bacteroidota;c__Ignavibacteria;o__Ignavibacteriales;f__Ignavibacteriaceae;g__IGN2;s__	0.0572214	1.2968	0.0616088	0.0214661	0.00699013	metabat2.173_sub	3.93966	14020	183853	15749	4514	1472	N/A	N/A	N/A	N/A	N/A	GCA_014860115.1	95	d__Bacteria;p__Bacteroidota;c__Ignavibacteria;o__Ignavibacteriales;f__Ignavibacteriaceae;g__IGN2;s__IGN2 sp014860115	82.63	0.64	d__Bacteria;p__Bacteroidota;c__Ignavibacteria;o__Ignavibacteriales;f__Ignavibacteriaceae;g__IGN2;s__	taxonomic classification defined by topology and ANI	classification based on placement in class-level tree	GCA_013388525.1, s__IGN2 sp013388525, 95.0, 80.43, 0.47; GCA_016716565.1, s__IGN2 sp016716565, 95.0, 79.03, 0.42; GCA_013285405.1, s__IGN2 sp013285405, 95.0, 78.23, 0.36; GCA_013042995.1, s__IGN2 sp013042995, 95.0, 76.66, 0.14	82.14	11	0.971075	Genome not assigned to closest species as it falls outside its pre-defined ANI radius
	metabat2.132	d__Bacteria;p__Acidobacteriota;c__Aminicenantia;o__Aminicenantales;f__UBA4085;g__JALHTW01;s__	0.699416	0.00623528	0.980386	0.0187745	0.0153764	metabat2.132	4.77298	171366	884	250615	3948	3238	N/A	N/A	N/A	N/A	N/A	GCA_022866045.1	95	d__Bacteria;p__Acidobacteriota;c__Aminicenantia;o__Aminicenantales;f__UBA4085;g__JALHTW01;s__JALHTW01 sp022866045	77.89	0.28	d__Bacteria;p__Acidobacteriota;c__Aminicenantia;o__Aminicenantales;f__UBA4085;g__JALHTW01;s__	taxonomic classification defined by topology and ANI	classification based on placement in class-level tree	N/A	81.85	11	0.883443	N/A
	metabat2.312_sub	d__Archaea;p__Thermoplasmatota;c__Thermoplasmata;o__Methanomassiliicoccales;f__UBA472;g__UBA472;s__	0.155535	0.000733562	0.0162658	0.0182752	0.0487315	metabat2.312_sub	1.16032	38108	104	4158	3843	10262	N/A	N/A	N/A	N/A	N/A	N/A	N/A	N/A	N/A	N/A	d__Archaea;p__Thermoplasmatota;c__Thermoplasmata;o__Methanomassiliicoccales;f__UBA472;g__UBA472;s__	taxonomic classification defined by topology and ANI	N/A	GCA_002067045.1, s__UBA472 sp002067045, 95.0, 81.76, 0.65; GCA_002497075.1, s__UBA472 sp002497075, 95.0, 80.85, 0.79; GCA_013329565.1, s__UBA472 sp8940u, 95.0, 80.51, 0.66; GCA_016926075.1, s__UBA472 sp016926075, 95.0, 80.28, 0.53; GCA_012729095.1, s__UBA472 sp012729095, 95.0, 80.07, 0.74; GCA_004525545.1, s__UBA472 sp004525545, 95.0, 79.74, 0.59; GCA_021372335.1, s__UBA472 sp021372335, 95.0, 79.…	67.95	11	0.916181	Genome not assigned to closest species as it falls outside its pre-defined ANI radius
	concoct.57	d__Bacteria;p__Bacteroidota;c__UBA10030;o__UBA10030;f__UBA10030;g__UBA9647;s__	1.54568	1.51025	0.423641	0.0180897	0.00404117	concoct.57	4.52083	378711	214114	108295	3804	851	N/A	N/A	N/A	N/A	N/A	GCA_003519375.1	95	d__Bacteria;p__Bacteroidota;c__UBA10030;o__UBA10030;f__UBA10030;g__UBA9647;s__UBA9647 sp003519375	80.9	0.52	d__Bacteria;p__Bacteroidota;c__UBA10030;o__UBA10030;f__UBA10030;g__UBA9647;s__	taxonomic classification defined by topology and ANI	classification based on placement in class-level tree	GCA_007280275.1, s__UBA9647 sp007280275, 95.0, 77.58, 0.13; GCA_015661185.1, s__UBA9647 sp015661185, 95.0, 77.33, 0.14; GCA_003170475.1, s__UBA9647 sp003170475, 95.0, 76.93, 0.1	84.17	11	0.96241	Genome not assigned to closest species as it falls outside its pre-defined ANI radius
	metabat2.238_sub	d__Bacteria;p__Patescibacteria;c__Microgenomatia;o__GWA2-44-7;f__UBA8517;g__;s__	0.0738328	0.000677134	0.00616127	0.0162684	0.0191754	metabat2.238_sub	0.646954	18090	96	1575	3421	4038	N/A	N/A	N/A	N/A	N/A	N/A	N/A	N/A	N/A	N/A	d__Bacteria;p__Patescibacteria;c__Microgenomatia;o__GWA2-44-7;f__UBA8517;g__;s__	taxonomic classification fully defined by topology	classification based on placement in class-level tree	N/A	31.22	11	0.739222	N/A
	metabat2.251	d__Archaea;p__Micrarchaeota;c__Micrarchaeia;o__Anstonellales;f__Anstonellaceae;g__UBA10161;s__	0.160751	0.117546	0.169265	0.0158832	0.00723707	metabat2.251	1.08734	39386	16665	43269	3340	1524	N/A	N/A	N/A	N/A	N/A	N/A	N/A	N/A	N/A	N/A	d__Archaea;p__Micrarchaeota;c__Micrarchaeia;o__Anstonellales;f__Anstonellaceae;g__UBA10161;s__	ANI	N/A	GCA_023248455.1, s__UBA10161 sp023248455, 95.0, 77.42, 0.18; GCA_013331805.1, s__UBA10161 sp10161u, 95.0, 77.14, 0.23; GCA_903892905.1, s__UBA10161 sp903892905, 95.0, 77.13, 0.25	89.51	11	0.862806	N/A
	concoct.175_sub	d__Bacteria;p__Desulfobacterota_F;c__WTBG01;o__CAIYCZ01;f__CAIYCZ01;g__;s__	0.44889	0.00864051	2.01252	0.0151984	0.0124464	concoct.175_sub	4.72098	109984	1225	514459	3196	2621	N/A	N/A	N/A	N/A	N/A	GCA_903924805.1	95	d__Bacteria;p__Desulfobacterota_F;c__WTBG01;o__CAIYCZ01;f__CAIYCZ01;g__CAIYCZ01;s__CAIYCZ01 sp903924805	78	0.24	d__Bacteria;p__Desulfobacterota_F;c__WTBG01;o__CAIYCZ01;f__CAIYCZ01;g__;s__	taxonomic classification defined by topology and ANI	classification based on placement in class-level tree	N/A	83.02	11	0.825601	N/A
	concoct.281	d__Bacteria;p__;c__;o__;f__;g__;s__	0.56077	0.00119909	0.00152956	0.0145326	0.0100578	concoct.281	3.30399	137396	170	391	3056	2118	N/A	N/A	N/A	N/A	N/A	N/A	N/A	N/A	N/A	N/A	d__Bacteria;p__;c__;o__;f__;g__;s__	N/A	classification based on placement in backbone tree	N/A	N/A	N/A	0.345651	N/A
MAG RBG-13-61-14 c. RBG-13-61-14 2	metabat2.174	d__Bacteria;p__RBG-13-61-14;c__RBG-13-61-14;o__;f__;g__;s__	1.56017	0.000331514	1.8861	0.0142045	0.0161077	metabat2.174	4.91181	382262	47	482142	2987	3392	N/A	N/A	N/A	N/A	N/A	N/A	N/A	N/A	N/A	N/A	d__Bacteria;p__RBG-13-61-14;c__RBG-13-61-14;o__;f__;g__;s__	taxonomic novelty determined using RED	classification based on placement in class-level tree	N/A	94.02	11	0.391208	backbone tree has incongruent class classification
	metabat2.30_sub	d__Bacteria;p__Hydrogenedentota;c__Hydrogenedentia;o__Hydrogenedentiales;f__SLHB01;g__;s__	0.68607	0.00454244	0.785552	0.0138811	0.00661498	metabat2.30_sub	7.64603	168096	644	200810	2919	1393	N/A	N/A	N/A	N/A	N/A	GCA_903925285.1	95	d__Bacteria;p__Hydrogenedentota;c__Hydrogenedentia;o__Hydrogenedentiales;f__SLHB01;g__DSVR01;s__DSVR01 sp903925285	76.99	0.13	d__Bacteria;p__Hydrogenedentota;c__Hydrogenedentia;o__Hydrogenedentiales;f__SLHB01;g__;s__	taxonomic classification defined by topology and ANI	classification based on placement in class-level tree	N/A	71.86	11	0.822156	N/A
	metabat2.131	d__Bacteria;p__Patescibacteria;c__ABY1;o__CAIXNZ01;f__CAIXNZ01;g__;s__	0.023309	0.000634813	1.09894	0.0136671	0.00104947	metabat2.131	1.21017	5711	90	280922	2874	221	N/A	N/A	N/A	N/A	N/A	N/A	N/A	N/A	N/A	N/A	d__Bacteria;p__Patescibacteria;c__ABY1;o__CAIXNZ01;f__CAIXNZ01;g__;s__	taxonomic novelty determined using RED	classification based on placement in class-level tree	N/A	73.23	11	0.799538	N/A
	concoct.1_sub	d__Bacteria;p__Armatimonadota;c__UBA5829;o__DTJY01;f__DTJY01;g__JAGONM01;s__	0.0109504	0.00199614	0.0129876	0.0125829	0.594988	concoct.1_sub	3.26921	2683	283	3320	2646	125294	N/A	N/A	N/A	N/A	N/A	GCA_017993055.1	95	d__Bacteria;p__Armatimonadota;c__UBA5829;o__DTJY01;f__DTJY01;g__JAGONM01;s__JAGONM01 sp017993055	80.34	0.43	d__Bacteria;p__Armatimonadota;c__UBA5829;o__DTJY01;f__DTJY01;g__JAGONM01;s__	taxonomic classification defined by topology and ANI	classification based on placement in class-level tree	N/A	48.7	11	0.863589	N/A
	metabat2.27_sub	d__Archaea;p__Halobacteriota;c__Methanomicrobia;o__Methanomicrobiales;f__Methanoregulaceae;g__Methanoregula;s__	0.309906	0.00234881	0.00472951	0.0111563	0.0611399	metabat2.27_sub	1.68589	75931	333	1209	2346	12875	N/A	N/A	N/A	N/A	N/A	GCA_003157895.1	95	d__Archaea;p__Halobacteriota;c__Methanomicrobia;o__Methanomicrobiales;f__Methanoregulaceae;g__Methanoregula;s__Methanoregula sp003157895	84.39	0.66	d__Archaea;p__Halobacteriota;c__Methanomicrobia;o__Methanomicrobiales;f__Methanoregulaceae;g__Methanoregula;s__	taxonomic classification defined by topology and ANI	N/A	GCA_002502245.1, s__Methanoregula sp002502245, 95.0, 83.84, 0.69; GCA_022710665.1, s__Methanoregula sp022710665, 95.0, 82.44, 0.43; GCA_002067035.1, s__Methanoregula sp002067035, 95.0, 80.81, 0.6; GCA_002495065.1, s__Methanoregula sp002495065, 95.0, 80.02, 0.23; GCA_023228295.1, s__Methanoregula sp023228295, 95.0, 79.95, 0.47; GCA_023227875.1, s__Methanoregula sp023227875, 95.0, 79.91, 0.5; GCA_0…	61.87	11	0.976324	Genome has more than 20.8% of markers with multiple hits;Genome not assigned to closest species as it falls outside its pre-defined ANI radius
	maxbin2.255_sub	d__Archaea;p__Nanoarchaeota;c__Nanoarchaeia;o__Pacearchaeales;f__GW2011-AR1;g__VGKQ01;s__	0.00690575	0.00600251	0.092779	0.0104097	0.00556551	maxbin2.255_sub	0.760903	1692	851	23717	2189	1172	N/A	N/A	N/A	N/A	N/A	GCA_016866995.1	95	d__Archaea;p__Nanoarchaeota;c__Nanoarchaeia;o__Pacearchaeales;f__GW2011-AR1;g__VGKQ01;s__VGKQ01 sp016866995	81.09	0.63	d__Archaea;p__Nanoarchaeota;c__Nanoarchaeia;o__Pacearchaeales;f__GW2011-AR1;g__;s__	taxonomic classification defined by topology and ANI	N/A	N/A	34.75	11	0.94513	Genome not assigned to closest species as it falls outside its pre-defined ANI radius
	metabat2.121	d__Bacteria;p__Patescibacteria;c__Paceibacteria;o__2-02-FULL-40-12;f__GWA2-44-9;g__;s__	0.178207	0.000924006	0.0308846	0.00872624	0.0352119	metabat2.121	0.602161	43663	131	7895	1835	7415	N/A	N/A	N/A	N/A	N/A	N/A	N/A	N/A	N/A	N/A	d__Bacteria;p__Patescibacteria;c__Paceibacteria;o__2-02-FULL-40-12;f__GWA2-44-9;g__;s__	taxonomic novelty determined using RED	classification based on placement in class-level tree	N/A	50.33	11	0.863883	N/A
MnO2 MAG Methanoperedens	concoct.95	d__Archaea;p__Halobacteriota;c__Methanosarcinia;o__Methanosarcinales;f__Methanoperedenaceae;g__Methanoperedens;s__	0.000355083	19.3645	0.000399016	0.00786075	0.00702812	concoct.95	4.01711	87	2745384	102	1653	1480	N/A	N/A	N/A	N/A	N/A	GCF_002487355.1	95	d__Archaea;p__Halobacteriota;c__Methanosarcinia;o__Methanosarcinales;f__Methanoperedenaceae;g__Methanoperedens;s__Methanoperedens sp002487355	94.89	0.72	d__Archaea;p__Halobacteriota;c__Methanosarcinia;o__Methanosarcinales;f__Methanoperedenaceae;g__Methanoperedens;s__	taxonomic classification defined by topology and ANI	N/A	GCA_902384525.1, s__Methanoperedens sp902384525, 95.0, 92.79, 0.76; GCA_012026795.1, s__Methanoperedens sp012026795, 95.0, 89.25, 0.68; GCA_905339155.1, s__Methanoperedens sp905339155, 95.0, 86.74, 0.6; GCA_003104905.1, s__Methanoperedens sp003104905, 95.0, 81.0, 0.53; GCF_900196725.1, s__Methanoperedens nitroreducens_A, 95.0, 79.47, 0.2; GCA_023249105.1, s__Methanoperedens sp023249105, 95.0, 78.…	99.32	11	0.994845	Genome not assigned to closest species as it falls outside its pre-defined ANI radius
	concoct.264_sub	d__Bacteria;p__Fibrobacterota;c__Chitinivibrionia;o__Chitinivibrionales;f__Chitinispirillaceae;g__BOG-1184;s__	0.959932	0.00116382	0.000766736	0.00726632	0.00274477	concoct.264_sub	4.57076	235196	165	196	1528	578	N/A	N/A	N/A	N/A	N/A	GCA_903888815.1	95	d__Bacteria;p__Fibrobacterota;c__Chitinivibrionia;o__Chitinivibrionales;f__Chitinispirillaceae;g__BOG-1184;s__BOG-1184 sp903888815	82.18	0.52	d__Bacteria;p__Fibrobacterota;c__Chitinivibrionia;o__Chitinivibrionales;f__Chitinispirillaceae;g__BOG-1184;s__	taxonomic classification defined by topology and ANI	classification based on placement in class-level tree	GCA_003164335.1, s__BOG-1184 sp003164335, 95.0, 76.41, 0.07	68.5	11	0.927931	Genome has more than 19.2% of markers with multiple hits;Genome not assigned to closest species as it falls outside its pre-defined ANI radius
	binsanity.binsanity-kmean-bin_2-bin_2-refined_0	d__Bacteria;p__Chloroflexota;c__Anaerolineae;o__Anaerolineales;f__UBA4823;g__JAFGQI01;s__	0.0256517	2.2243	0.038505	0.0063818	0.0109791	binsanity.binsanity-kmean-bin_2-bin_2-refined_0	4.17511	6285	315348	9843	1342	2312	N/A	N/A	N/A	N/A	N/A	GCA_016935755.1	95	d__Bacteria;p__Chloroflexota;c__Anaerolineae;o__Anaerolineales;f__UBA4823;g__JAFGQI01;s__JAFGQI01 sp016935755	84.76	0.68	d__Bacteria;p__Chloroflexota;c__Anaerolineae;o__Anaerolineales;f__UBA4823;g__JAFGQI01;s__	taxonomic classification defined by topology and ANI	classification based on placement in class-level tree	N/A	84.85	11	0.972896	Genome not assigned to closest species as it falls outside its pre-defined ANI radius
	concoct.283_sub	d__Bacteria;p__Desulfobacterota_F;c__WTBG01;o__WTBG01;f__WTBG01;g__;s__	0.197092	0.0090214	0.185812	0.00617732	0.00256432	concoct.283_sub	2.56615	48290	1279	47499	1299	540	N/A	N/A	N/A	N/A	N/A	GCA_013139225.1	95	d__Bacteria;p__Desulfobacterota_F;c__WTBG01;o__WTBG01;f__WTBG01;g__WTBG01;s__WTBG01 sp013139225	77.76	0.04	d__Bacteria;p__Desulfobacterota_F;c__WTBG01;o__WTBG01;f__WTBG01;g__;s__	taxonomic classification defined by topology and ANI	classification based on placement in class-level tree	N/A	50.59	11	0.774215	N/A
	binsanity.binsanity-kmean-bin_22-bin_0-refined_1_sub	d__Bacteria;p__AABM5-125-24;c__RPQS01;o__RPQS01;f__RPQS01;g__RPQS01;s__	0.165432	0.00189739	0.493637	0.00600137	0.00510489	binsanity.binsanity-kmean-bin_22-bin_0-refined_1_sub	2.6913	40533	269	126188	1262	1075	N/A	N/A	N/A	N/A	N/A	GCA_003818605.1	95	d__Bacteria;p__AABM5-125-24;c__RPQS01;o__RPQS01;f__RPQS01;g__RPQS01;s__RPQS01 sp003818605	77.37	0.26	d__Bacteria;p__AABM5-125-24;c__RPQS01;o__RPQS01;f__RPQS01;g__RPQS01;s__	taxonomic classification defined by topology and ANI	classification based on placement in class-level tree	N/A	83.93	11	0.87857	N/A
	binsanity.binsanity-kmean-bin_2-bin_0-refined_1_sub	d__Bacteria;p__Chloroflexota;c__Anaerolineae;o__Anaerolineales;f__EnvOPS12;g__;s__	0.00788938	3.54906	0.0214608	0.0052833	0.00201821	binsanity.binsanity-kmean-bin_2-bin_0-refined_1_sub	3.50776	1933	503164	5486	1111	425	N/A	N/A	N/A	N/A	N/A	N/A	N/A	N/A	N/A	N/A	d__Bacteria;p__Chloroflexota;c__Anaerolineae;o__Anaerolineales;f__EnvOPS12;g__;s__	taxonomic classification fully defined by topology	classification based on placement in class-level tree	N/A	78.35	11	0.888591	N/A
	concoct.7	d__Bacteria;p__Planctomycetota;c__SZUA-567;o__H5-PLA8;f__H5-PLA8;g__;s__	2.37347	0.00100159	1.03485	0.00466509	0.00362803	concoct.7	8.29683	581532	142	264538	981	764	N/A	N/A	N/A	N/A	N/A	N/A	N/A	N/A	N/A	N/A	d__Bacteria;p__Planctomycetota;c__SZUA-567;o__H5-PLA8;f__H5-PLA8;g__;s__	taxonomic novelty determined using RED	classification based on placement in class-level tree	N/A	85.48	11	0.747696	N/A
	concoct.144_sub	d__Bacteria;p__Armatimonadota;c__CAIYQO01;o__WVXJ01;f__DTIZ01;g__S016-27;s__	0.0211662	0.000211604	0.278165	0.00382813	0.00415514	concoct.144_sub	2.15315	5186	30	71107	805	875	N/A	N/A	N/A	N/A	N/A	GCA_015486155.1	95	d__Bacteria;p__Armatimonadota;c__CAIYQO01;o__WVXJ01;f__DTIZ01;g__S016-27;s__S016-27 sp015486155	78.54	0.37	d__Bacteria;p__Armatimonadota;c__CAIYQO01;o__WVXJ01;f__DTIZ01;g__S016-27;s__	taxonomic classification defined by topology and ANI	classification based on placement in class-level tree	N/A	52.12	11	0.88252	N/A
	concoct.246_sub	d__Bacteria;p__Planctomycetota;c__SZUA-567;o__JAKLDR01;f__JAKLDR01;g__JAKLDR01;s__	0.364332	8.46418e-05	0.0513205	0.00346196	0.00494343	concoct.246_sub	2.69836	89266	12	13119	728	1041	N/A	N/A	N/A	N/A	N/A	GCA_022703445.1	95	d__Bacteria;p__Planctomycetota;c__SZUA-567;o__JAKLDR01;f__JAKLDR01;g__JAKLDR01;s__JAKLDR01 sp022703445	80.88	0.71	d__Bacteria;p__Planctomycetota;c__SZUA-567;o__JAKLDR01;f__JAKLDR01;g__JAKLDR01;s__	taxonomic classification defined by topology and ANI	classification based on placement in class-level tree	N/A	43.61	11	0.896653	Genome not assigned to closest species as it falls outside its pre-defined ANI radius
	concoct.224_sub	d__Bacteria;p__Gemmatimonadota;c__Gemmatimonadetes;o__Longimicrobiales;f__UBA6960;g__SZUA-318;s__	0.132764	0.00612242	0.0302391	0.00280571	0.00321489	concoct.224_sub	1.13525	32529	868	7730	590	677	N/A	N/A	N/A	N/A	N/A	N/A	N/A	N/A	N/A	N/A	d__Bacteria;p__Gemmatimonadota;c__Gemmatimonadetes;o__Longimicrobiales;f__UBA6960;g__SZUA-318;s__	ANI	classification based on placement in class-level tree	GCA_022340865.1, s__SZUA-318 sp022340865, 95.0, 79.15, 0.3; GCA_022340755.1, s__SZUA-318 sp022340755, 95.0, 77.4, 0.3; GCA_003248075.1, s__SZUA-318 sp003248075, 95.0, 76.65, 0.18	41.75	11	0.877134	N/A
	binsanity.binsanity-kmean-bin_22-bin_0-refined_0_sub	d__Bacteria;p__Patescibacteria;c__WWE3;o__9FT-COMBO-53-11;f__9FT-COMBO-53-11;g__9FT-COMBO-53-11;s__	0.0386551	0.000345621	0.120914	0.00257745	0.00267829	binsanity.binsanity-kmean-bin_22-bin_0-refined_0_sub	0.584682	9471	49	30909	542	564	N/A	N/A	N/A	N/A	N/A	GCA_001772805.1	95	d__Bacteria;p__Patescibacteria;c__WWE3;o__9FT-COMBO-53-11;f__9FT-COMBO-53-11;g__9FT-COMBO-53-11;s__9FT-COMBO-53-11 sp001772805	78.54	0.17	d__Bacteria;p__Patescibacteria;c__WWE3;o__9FT-COMBO-53-11;f__9FT-COMBO-53-11;g__9FT-COMBO-53-11;s__	taxonomic classification defined by topology and ANI	classification based on placement in class-level tree	N/A	56.92	11	0.846213	N/A
	metabat2.103	d__Bacteria;p__Bacteroidota;c__SZUA-365;o__SZUA-365;f__SZUA-365;g__;s__	0.761082	0.00196087	0.0159098	0.00251563	0.00138188	metabat2.103	3.63688	186475	278	4067	529	291	N/A	N/A	N/A	N/A	N/A	N/A	N/A	N/A	N/A	N/A	d__Bacteria;p__Bacteroidota;c__SZUA-365;o__SZUA-365;f__SZUA-365;g__;s__	taxonomic classification fully defined by topology	classification based on placement in class-level tree	N/A	86.12	11	0.767739	N/A
	metabat2.258_sub	d__Bacteria;p__Actinomycetota;c__Thermoleophilia;o__UBA2241;f__UBA2241;g__;s__	0.44798	0.000507851	0.0491924	0.00235394	0.00103522	metabat2.258_sub	2.40239	109761	72	12575	495	218	N/A	N/A	N/A	N/A	N/A	N/A	N/A	N/A	N/A	N/A	d__Bacteria;p__Actinomycetota;c__Thermoleophilia;o__UBA2241;f__UBA2241;g__;s__	taxonomic novelty determined using RED	classification based on placement in class-level tree	N/A	63.56	11	0.831199	N/A
	concoct.289_sub	d__Bacteria;p__Desulfobacterota_F;c__WTBG01;o__CAIYCZ01;f__CAIRTM01;g__;s__	1.13123	0.00315291	0.0205415	0.00219701	0.000489119	concoct.289_sub	4.05917	277165	447	5251	462	103	N/A	N/A	N/A	N/A	N/A	N/A	N/A	N/A	N/A	N/A	d__Bacteria;p__Desulfobacterota_F;c__WTBG01;o__CAIYCZ01;f__CAIRTM01;g__;s__	taxonomic novelty determined using RED	classification based on placement in class-level tree	N/A	81.47	11	0.798457	N/A
	maxbin2.011_sub	d__Bacteria;p__WOR-3;c__WOR-3;o__UBA2258;f__;g__;s__	1.28287	0.000338567	0.119138	0.00203533	0.00109221	maxbin2.011_sub	3.42745	314321	48	30455	428	230	N/A	N/A	N/A	N/A	N/A	N/A	N/A	N/A	N/A	N/A	d__Bacteria;p__WOR-3;c__WOR-3;o__UBA2258;f__;g__;s__	taxonomic novelty determined using RED	classification based on placement in class-level tree	N/A	76.62	11	0.633844	N/A
	metabat2.303	d__Bacteria;p__Patescibacteria;c__Kazan-3B-28;o__Kazan-3B-28;f__UBA10110;g__UBA10110;s__	0.0706575	0.00122731	0.0801591	0.00188316	0.00146736	metabat2.303	0.695743	17312	174	20491	396	309	N/A	N/A	N/A	N/A	N/A	GCA_003524745.1	95	d__Bacteria;p__Patescibacteria;c__Kazan-3B-28;o__Kazan-3B-28;f__UBA10110;g__UBA10110;s__UBA10110 sp003524745	77.23	0.22	d__Bacteria;p__Patescibacteria;c__Kazan-3B-28;o__Kazan-3B-28;f__UBA10110;g__UBA10110;s__	taxonomic classification defined by topology and ANI	classification based on placement in class-level tree	N/A	59.86	11	0.878629	N/A
	metabat2.302	d__Archaea;p__Micrarchaeota;c__Micrarchaeia;o__Norongarragalinales;f__UBA10210;g__;s__	0.137034	0.00256041	0.0419592	0.00146943	0.000897511	metabat2.302	0.73988	33575	363	10726	309	189	N/A	N/A	N/A	N/A	N/A	GCA_013360305.1	95	d__Archaea;p__Micrarchaeota;c__Micrarchaeia;o__Norongarragalinales;f__UBA10210;g__JABWCK01;s__JABWCK01 sp013360305	75.73	0.01	d__Archaea;p__Micrarchaeota;c__Micrarchaeia;o__Norongarragalinales;f__UBA10210;g__;s__	taxonomic classification defined by topology and ANI	N/A	N/A	81.4	11	0.763983	N/A
	metabat2.327	d__Bacteria;p__Pseudomonadota;c__Gammaproteobacteria;o__Burkholderiales;f__Usitatibacteraceae;g__FEB-7;s__	0.000530584	1.56324	0.000301218	0.00129348	0.000360904	metabat2.327	3.80159	130	221627	77	272	76	N/A	N/A	N/A	N/A	N/A	GCA_019449455.1	95	d__Bacteria;p__Pseudomonadota;c__Gammaproteobacteria;o__Burkholderiales;f__Usitatibacteraceae;g__FEB-7;s__FEB-7 sp019449455	86.22	0.69	d__Bacteria;p__Pseudomonadota;c__Gammaproteobacteria;o__Burkholderiales;f__Usitatibacteraceae;g__FEB-7;s__	taxonomic classification defined by topology and ANI	classification based on placement in class-level tree	GCA_023700985.1, s__FEB-7 sp023700985, 95.0, 85.6, 0.67; GCA_003105245.1, s__FEB-7 sp003105245, 95.0, 85.43, 0.65; GCA_011391275.1, s__FEB-7 sp011391275, 95.0, 85.22, 0.62; GCA_019634955.1, s__FEB-7 sp019634955, 95.0, 84.8, 0.73; GCA_016720855.1, s__FEB-7 sp016720855, 95.0, 84.25, 0.75; GCA_016708825.1, s__FEB-7 sp016708825, 95.0, 83.91, 0.69; GCA_016709665.1, s__FEB-7 sp016709665, 95.0, 82.46, 0…	79.8	11	0.967057	Genome has more than 11.7% of markers with multiple hits;Genome not assigned to closest species as it falls outside its pre-defined ANI radius
	metabat2.219_sub	d__Bacteria;p__Myxococcota;c__Polyangia;o__JAAYKL01;f__JAAYKL01;g__;s__	1.02142	0.000846418	0.00170168	0.00119837	0.000783541	metabat2.219_sub	4.7969	250261	120	435	252	165	N/A	N/A	N/A	N/A	N/A	GCA_011389755.1	95	d__Bacteria;p__Myxococcota;c__Polyangia;o__JAAYKL01;f__JAAYKL01;g__JAABTR01;s__JAABTR01 sp011389755	76.49	0.1	d__Bacteria;p__Myxococcota;c__Polyangia;o__JAAYKL01;f__JAAYKL01;g__;s__	taxonomic classification defined by topology and ANI	classification based on placement in class-level tree	N/A	80.83	11	0.732335	N/A
	metabat2.164_sub	d__Bacteria;p__Patescibacteria;c__ABY1;o__CAIXNZ01;f__CAIXNZ01;g__;s__	0.0143952	1.4107e-05	0.510924	0.00116984	0.000109221	metabat2.164_sub	1.45539	3527	2	130607	246	23	N/A	N/A	N/A	N/A	N/A	N/A	N/A	N/A	N/A	N/A	d__Bacteria;p__Patescibacteria;c__ABY1;o__CAIXNZ01;f__CAIXNZ01;g__;s__	taxonomic novelty determined using RED	classification based on placement in class-level tree	N/A	70.07	11	0.799464	N/A
	concoct.133	d__Bacteria;p__Verrucomicrobiota;c__Verrucomicrobiae;o__Palsa-1439;f__Palsa-1439;g__CAIKAP01;s__	1.05388	0.000437316	0.375337	0.00112228	0.000688566	concoct.133	5.56193	258215	62	95947	236	145	N/A	N/A	N/A	N/A	N/A	GCA_016871575.1	95	d__Bacteria;p__Verrucomicrobiota;c__Verrucomicrobiae;o__Palsa-1439;f__Palsa-1439;g__CAIKAP01;s__CAIKAP01 sp016871575	84.66	0.6	d__Bacteria;p__Verrucomicrobiota;c__Verrucomicrobiae;o__Palsa-1439;f__Palsa-1439;g__CAIKAP01;s__	taxonomic classification defined by topology and ANI	classification based on placement in class-level tree	GCA_903825435.1, s__CAIKAP01 sp903825435, 95.0, 80.9, 0.33	72	11	0.949721	Genome not assigned to closest species as it falls outside its pre-defined ANI radius
	concoct.309_sub	d__Bacteria;p__Verrucomicrobiota;c__Verrucomicrobiae;o__Pedosphaerales;f__CAIYYI01;g__DSWX01;s__	0.0197173	1.20723	0.00559404	0.00106522	0.000702812	concoct.309_sub	5.26185	4831	171154	1430	224	148	N/A	N/A	N/A	N/A	N/A	GCA_024832785.1	95	d__Bacteria;p__Verrucomicrobiota;c__Verrucomicrobiae;o__Pedosphaerales;f__CAIYYI01;g__DSWX01;s__DSWX01 sp024832785	76.31	0.13	d__Bacteria;p__Verrucomicrobiota;c__Verrucomicrobiae;o__Pedosphaerales;f__CAIYYI01;g__DSWX01;s__	taxonomic classification defined by topology and ANI	classification based on placement in class-level tree	N/A	45.06	11	0.850222	N/A
	metabat2.228_sub	d__Archaea;p__Halobacteriota;c__Methanomicrobia;o__Methanomicrobiales;f__Methanoregulaceae;g__MVRE01;s__	0.0714166	0.000275086	0.000289482	0.00101291	0.0967317	metabat2.228_sub	0.966439	17498	39	74	213	20370	N/A	N/A	N/A	N/A	N/A	GCA_903900025.1	95	d__Archaea;p__Halobacteriota;c__Methanomicrobia;o__Methanomicrobiales;f__Methanoregulaceae;g__MVRE01;s__MVRE01 sp903900025	85.07	0.81	d__Archaea;p__Halobacteriota;c__Methanomicrobia;o__Methanomicrobiales;f__Methanoregulaceae;g__MVRE01;s__	taxonomic classification defined by topology and ANI	N/A	GCA_002067895.1, s__MVRE01 sp002067895, 95.0, 77.89, 0.26; GCA_022711635.1, s__MVRE01 sp022711635, 95.0, 77.3, 0.18; GCA_015660965.1, s__MVRE01 sp015660965, 95.0, 77.09, 0.1	48.39	11	0.964872	Genome not assigned to closest species as it falls outside its pre-defined ANI radius
	concoct.200	d__Bacteria;p__Acidobacteriota;c__Vicinamibacteria;o__Vicinamibacterales;f__JACQTH01;g__;s__	0.0174807	2.59177	0.041615	0.000965355	0.00160507	concoct.200	4.98056	4283	367446	10638	203	338	N/A	N/A	N/A	N/A	N/A	N/A	N/A	N/A	N/A	N/A	d__Bacteria;p__Acidobacteriota;c__Vicinamibacteria;o__Vicinamibacterales;f__JACQTH01;g__;s__	taxonomic novelty determined using RED	classification based on placement in class-level tree	N/A	88.04	11	0.774546	N/A
	concoct.99	d__Bacteria;p__Bacteroidota;c__Ignavibacteria;o__SJA-28;f__B-1AR;g__FEN-1279;s__	0.487084	0.00330103	0.291567	0.000760871	0.00078829	concoct.99	3.32181	119342	468	74533	160	166	N/A	N/A	N/A	N/A	N/A	GCA_003158365.1	95	d__Bacteria;p__Bacteroidota;c__Ignavibacteria;o__SJA-28;f__B-1AR;g__FEN-1279;s__FEN-1279 sp003158365	78.18	0.41	d__Bacteria;p__Bacteroidota;c__Ignavibacteria;o__SJA-28;f__B-1AR;g__FEN-1279;s__	taxonomic classification defined by topology and ANI	classification based on placement in class-level tree	GCA_016218085.1, s__FEN-1279 sp016218085, 95.0, 77.47, 0.34	83.63	11	0.951842	N/A
	maxbin2.272_sub	d__Bacteria;p__Pseudomonadota;c__Gammaproteobacteria;o__Burkholderiales;f__SG8-39;g__RBG-16-66-20;s__	0.000118361	1.02324	0.000191684	0.000380435	8.07285e-05	maxbin2.272_sub	2.04522	29	145069	49	80	17	N/A	N/A	N/A	N/A	N/A	GCA_020845995.1	95	d__Bacteria;p__Pseudomonadota;c__Gammaproteobacteria;o__Burkholderiales;f__SG8-39;g__RBG-16-66-20;s__RBG-16-66-20 sp020845995	81.68	0.47	d__Bacteria;p__Pseudomonadota;c__Gammaproteobacteria;o__Burkholderiales;f__SG8-39;g__RBG-16-66-20;s__	taxonomic classification defined by topology and ANI	classification based on placement in class-level tree	GCA_001770285.1, s__RBG-16-66-20 sp001770285, 95.0, 82.81, 0.43; GCA_945906765.1, s__RBG-16-66-20 sp945906765, 95.0, 82.22, 0.46; GCA_009693345.1, s__RBG-16-66-20 sp009693345, 95.0, 81.91, 0.33; GCA_005240145.1, s__RBG-16-66-20 sp005240145, 95.0, 81.8, 0.46; GCA_016177575.1, s__RBG-16-66-20 sp016177575, 95.0, 81.44, 0.33; GCA_022844545.1, s__RBG-16-66-20 sp022844545, 95.0, 81.42, 0.45; GCA_016868…	40	11	0.94818	Genome has more than 20.8% of markers with multiple hits
	concoct.189_sub	d__Bacteria;p__Patescibacteria;c__Paceibacteria;o__UBA6257;f__GWB1-50-10;g__;s__	0.0599233	0.0003033	0.0620391	0.000266305	0.000128216	concoct.189_sub	0.614425	14682	43	15859	56	27	N/A	N/A	N/A	N/A	N/A	N/A	N/A	N/A	N/A	N/A	d__Bacteria;p__Patescibacteria;c__Paceibacteria;o__UBA6257;f__GWB1-50-10;g__;s__	taxonomic classification fully defined by topology	classification based on placement in class-level tree	N/A	51.4	11	0.817959	N/A
	concoct.110_sub	d__Archaea;p__Micrarchaeota;c__Micrarchaeia;o__Anstonellales;f__Bilamarchaeaceae;g__Bilamarchaeum;s__	0.0325738	8.46418e-05	0.0919184	0.000204484	0.000446381	concoct.110_sub	0.89712	7981	12	23497	43	94	N/A	N/A	N/A	N/A	N/A	GCA_903835325.1	95	d__Archaea;p__Micrarchaeota;c__Micrarchaeia;o__Anstonellales;f__Bilamarchaeaceae;g__Bilamarchaeum;s__Bilamarchaeum sp903835325	78.14	0.22	d__Archaea;p__Micrarchaeota;c__Micrarchaeia;o__Anstonellales;f__Bilamarchaeaceae;g__Bilamarchaeum;s__	taxonomic classification defined by topology and ANI	N/A	GCA_013425375.1, s__Bilamarchaeum sp013425375, 95.0, 77.18, 0.04; GCA_023248035.1, s__Bilamarchaeum sp023248035, 95.0, 76.92, 0.01; GCA_022627495.1, s__Bilamarchaeum sp022627495, 95.0, 76.29, 0.02; GCA_020052325.1, s__Bilamarchaeum sp020052325, 95.0, 76.12, 0.05; GCA_020053355.1, s__Bilamarchaeum sp020053355, 95.0, 75.09, 0.05; GCA_016926175.1, s__Bilamarchaeum sp016926175, 95.0, 74.52, 0.01	35.36	11	0.936562	N/A
	binsanity.binsanity-kmean-bin_82-bin_2-refined_0_sub	d__Bacteria;p__Patescibacteria;c__ABY1;o__CAIXNZ01;f__CAIXNZ01;g__;s__	0.0491117	1.4107e-05	0.386345	0.00015693	9.49747e-05	binsanity.binsanity-kmean-bin_82-bin_2-refined_0_sub	1.27109	12033	2	98761	33	20	N/A	N/A	N/A	N/A	N/A	N/A	N/A	N/A	N/A	N/A	d__Bacteria;p__Patescibacteria;c__ABY1;o__CAIXNZ01;f__CAIXNZ01;g__;s__	taxonomic novelty determined using RED	classification based on placement in class-level tree	N/A	71.46	11	0.794692	N/A
	metabat2.99	d__Bacteria;p__Nitrospirota;c__UBA9217;o__UBA9217;f__UBA9217;g__JAAXXJ01;s__	4.8977e-05	3.45645	7.43265e-05	1.90218e-05	2.84924e-05	metabat2.99	4.21488	12	490034	19	4	6	N/A	N/A	N/A	N/A	N/A	GCA_919902495.1	95	d__Bacteria;p__Nitrospirota;c__UBA9217;o__UBA9217;f__UBA9217;g__JAAXXJ01;s__JAAXXJ01 sp919902495	88.97	0.74	d__Bacteria;p__Nitrospirota;c__UBA9217;o__UBA9217;f__UBA9217;g__JAAXXJ01;s__	taxonomic classification defined by topology and ANI	classification based on placement in class-level tree	GCA_020052615.1, s__JAAXXJ01 sp020052615, 95.0, 86.87, 0.66; GCA_013334545.1, s__JAAXXJ01 sp013334545, 95.0, 80.99, 0.55; GCA_017885365.1, s__JAAXXJ01 sp017885365, 95.0, 80.63, 0.57	87.98	11	0.980984	Genome not assigned to closest species as it falls outside its pre-defined ANI radius
	binsanity.binsanity-kmean-bin_2-bin_3-refined_0	d__Bacteria;p__Pseudomonadota;c__Gammaproteobacteria;o__Burkholderiales;f__SG8-39;g__2-12-FULL-64-23;s__	5.30584e-05	1.06199	0.000136917	1.90218e-05	9.49747e-06	binsanity.binsanity-kmean-bin_2-bin_3-refined_0	2.32634	13	150562	35	4	2	N/A	N/A	N/A	N/A	N/A	N/A	N/A	N/A	N/A	N/A	d__Bacteria;p__Pseudomonadota;c__Gammaproteobacteria;o__Burkholderiales;f__SG8-39;g__2-12-FULL-64-23;s__	taxonomic classification defined by topology and ANI	classification based on placement in class-level tree	GCA_016234705.1, s__2-12-FULL-64-23 sp016234705, 95.0, 84.69, 0.49; GCA_004298385.1, s__2-12-FULL-64-23 sp004298385, 95.0, 84.31, 0.44; GCA_017880745.1, s__2-12-FULL-64-23 sp017880745, 95.0, 84.2, 0.42; GCA_001770575.1, s__2-12-FULL-64-23 sp001770575, 95.0, 84.05, 0.45; GCA_021847125.1, s__2-12-FULL-64-23 sp021847125, 95.0, 82.37, 0.35; GCA_014860395.1, s__2-12-FULL-64-23 sp014860395, 95.0, 82.29…	37.3	11	0.967486	Genome not assigned to closest species as it falls outside its pre-defined ANI radius

## Sheet: S4 - MAG CONTROL
user_genome	final_mag_rename_annotation_redogtbdtk	gtdbtk_classification	Bin size (Mbp)	Completeness	Contamination	Cad_Contr_sorted: % mapped reads
das_tool_unbinned	Control_unbinned	Unclassified Archaea	243.675	100	122.93	52.6587
das_tool.metabat2.35	Control_Bac_MAG_1_g_Cryosericum	d__Bacteria;p__Caldisericota;c__Caldisericia;o__Cryosericales;f__Cryosericaceae;g__Cryosericum;s__	1.81709	94.76	0.16	3.76459
das_tool.metabat2.41_sub	Control_Bac_MAG_2_p_Planctomycetota_c_SZUA_567	d__Bacteria;p__Planctomycetota;c__SZUA-567;o__H5-PLA8;f__H5-PLA8;g__;s__	7.73922	81.77	4.74	3.11874
das_tool.metabat2.65	Control_Arc_MAG_1_g_Methanoperedens	d__Archaea;p__Halobacteriota;c__Methanosarcinia;o__Methanosarcinales;f__Methanoperedenaceae;g__Methanoperedens;s__	4.2866	99.76	8.52	3.11419
das_tool.concoct.18_sub	Control_Bac_MAG_3_p_RBG_13_61_14	d__Bacteria;p__RBG-13-61-14;c__RBG-13-61-14;o__RBG-13-61-14;f__;g__;s__	5.96331	95.83	0.76	2.83177
das_tool.metabat2.67	Control_Bac_MAG_4_o_Gemmatimonadales	d__Bacteria;p__Gemmatimonadota;c__Gemmatimonadetes;o__Gemmatimonadales;f__JACORV01;g__JADGQW01;s__	3.51356	94.54	2.45	2.50565
das_tool.maxbin2.009_sub	Control_Bac_MAG_5_p_Bacteroidota_c_UBA10030	d__Bacteria;p__Bacteroidota;c__UBA10030;o__UBA10030;f__UBA10030;g__UBA9647;s__	4.97794	92.06	10.16	2.49356
das_tool.metabat2.28	Control_Bac_MAG_6_p_RBG_13_61_14	d__Bacteria;p__RBG-13-61-14;c__RBG-13-61-14;o__;f__;g__;s__	5.19941	98.64	1.8	2.2921
das_tool.metabat2.66	Control_Arc_MAG_2_g_Methanoregula	d__Archaea;p__Halobacteriota;c__Methanomicrobia;o__Methanomicrobiales;f__Methanoregulaceae;g__Methanoregula;s__	2.04047	94.92	1.17	2.15004
das_tool.metabat2.59	Control_Bac_MAG_7_p_WOR_3	d__Bacteria;p__WOR-3;c__WOR-3;o__UBA2258;f__;g__;s__	3.66822	93.88	0.96	1.86552
das_tool.metabat2.26_sub	Control_Bac_MAG_8_p_Desulfobacterota_c_SM23_61	d__Bacteria;p__Desulfobacterota_F;c__SM23-61;o__SM23-61;f__SM23-61;g__SM23-61;s__	5.35129	94.11	13.49	1.8494
das_tool.concoct.54_sub	Control_Bac_MAG_9_c_Verrucomicrobiae_o_Palsa_1439	d__Bacteria;p__Verrucomicrobiota;c__Verrucomicrobiae;o__Palsa-1439;f__Palsa-1439;g__CAIKAP01;s__	4.87513	69.55	7.51	1.3038
das_tool.metabat2.17	Control_Bac_MAG_10_c_Bipolaricaulia	d__Bacteria;p__Bipolaricaulota;c__Bipolaricaulia;o__UBA7950;f__UBA9294;g__CAIOGO01;s__	1.23712	73.3	1.96	1.29758
das_tool.maxbin2.004_sub	Control_Bac_MAG_11_c_Acidimicrobiia	d__Bacteria;p__Actinomycetota;c__Acidimicrobiia;o__UBA5794;f__UBA11373;g__VGBK01;s__	2.16987	85.41	3.84	1.28848
das_tool.metabat2.36_sub	Control_Bac_MAG_12_c_Bipolaricaulia	d__Bacteria;p__Bipolaricaulota;c__Bipolaricaulia;o__UBA7950;f__UBA9294;g__CAIOGO01;s__	2.17763	58.67	11.46	1.26889
das_tool.metabat2.7	Control_Bac_MAG_13_p_Desulfobacterota_c_WTBG01	d__Bacteria;p__Desulfobacterota_F;c__WTBG01;o__CAIYCZ01;f__;g__;s__	2.95645	79.51	2.02	1.26882
das_tool.maxbin2.008_sub	Control_Bac_MAG_14_p_Desulfobacterota_c_BSN033	d__Bacteria;p__Desulfobacterota_F;c__BSN033;o__BSN033;f__UBA1163;g__RBG-16-49-23;s__	2.41307	77.13	13.34	1.18735
das_tool.metabat2.57_sub	Control_Bac_MAG_15_p_Desulfobacterota_c_BSN033	d__Bacteria;p__Desulfobacterota_F;c__BSN033;o__BSN033;f__UBA1163;g__JACAEX01;s__	2.96561	57.63	7.77	1.08176
das_tool.metabat2.22	Control_Bac_MAG_16_p_Bacteroidota_c_SZUA_365	d__Bacteria;p__Bacteroidota;c__SZUA-365;o__SZUA-365;f__SZUA-365;g__;s__	3.46077	80.1	1.47	1.02092
das_tool.concoct.26_sub	Control_Bac_MAG_17_p_Armatimonadota	d__Bacteria;p__Armatimonadota;c__UBA5829;o__UBA5829;f__UBA5829;g__;s__	4.21459	76.17	7.47	0.968459
das_tool.concoct.15_sub	Control_Bac_MAG_18_c_Bipolaricaulia	d__Bacteria;p__Bipolaricaulota;c__Bipolaricaulia;o__UBA7950;f__UBA9294;g__;s__	2.70493	64.55	4.54	0.871595
das_tool.metabat2.29	Control_Bac_MAG_19_p_Desulfobacterota_c_Desulfomonilia	d__Bacteria;p__Desulfobacterota;c__Desulfomonilia;o__UBA1062;f__UBA1062;g__MWEI01;s__	2.67879	80.4	3.65	0.776618
das_tool.metabat2.1	Control_Bac_MAG_20_p_Desulfobacterota_f_Smithellaceae	d__Bacteria;p__Desulfobacterota;c__Syntrophia;o__Syntrophales;f__Smithellaceae;g__UBA4810;s__	1.37708	71.56	1.75	0.775945
das_tool.concoct.50_sub	Control_Bac_MAG_21_o_Anaerolineales	d__Bacteria;p__Chloroflexota;c__Anaerolineae;o__Anaerolineales;f__E44-bin32;g__DYJB01;s__	2.57167	73.28	6.34	0.750144
das_tool.metabat2.52	Control_Bac_MAG_22_p_Desulfobacterota_o_Syntrophales	d__Bacteria;p__Desulfobacterota;c__Syntrophia;o__Syntrophales;f__UBA2210;g__;s__	2.24296	92.85	4.57	0.716739
das_tool.maxbin2.044_sub	Control_Bac_MAG_23_c_Bipolaricaulia	d__Bacteria;p__Bipolaricaulota;c__Bipolaricaulia;o__UBA7950;f__UBA9294;g__;s__	2.6875	91.84	17.25	0.657869
das_tool.metabat2.60	Control_Arc_MAG_3_g_Methanothrix	d__Archaea;p__Halobacteriota;c__Methanosarcinia;o__Methanotrichales;f__Methanotrichaceae;g__Methanothrix;s__	1.90577	73.22	3.01	0.65352
das_tool.concoct.79_sub	Control_Bac_MAG_24_c_Anaerolineae	d__Bacteria;p__Chloroflexota;c__Anaerolineae;o__B4-G1;f__SLSP01;g__DSWT01;s__	2.96831	55.73	3.95	0.649512
das_tool.metabat2.12_sub	Control_Bac_MAG_25_p_Desulfobacterota_o_Syntrophales	d__Bacteria;p__Desulfobacterota;c__Syntrophia;o__Syntrophales;f__Fen-1087;g__;s__	2.7045	79.6	8.53	0.631783
das_tool.concoct.73	Control_Bac_MAG_26_c_Ignavibacteria	d__Bacteria;p__Bacteroidota;c__Ignavibacteria;o__SJA-28;f__B-1AR;g__FEN-1279;s__	2.47978	66.12	1.45	0.56788
das_tool.metabat2.24	Control_Arc_MAG_4_c_Thermoplasmata	d__Archaea;p__Thermoplasmatota;c__Thermoplasmata;o__UBA10834;f__UBA10834;g__UBA9653;s__UBA9653 sp011391345	1.52494	70.44	1.54	0.556513
das_tool.concoct.42_sub	Control_Bac_MAG_27_f_Anoxymicrobiaceae	d__Bacteria;p__Actinomycetota;c__Geothermincolia;o__Fen-727;f__Anoxymicrobiaceae;g__JAGUWJ01;s__	1.91271	72.01	1.23	0.546645
das_tool.metabat2.47	Control_Bac_MAG_28_d_Bacteria	d__Bacteria;p__;c__;o__;f__;g__;s__	2.00053	60.36	2.6	0.448641
das_tool.concoct.105	Control_Bac_MAG_29_c_Thermoleophilia	d__Bacteria;p__Actinomycetota;c__Thermoleophilia;o__UBA2241;f__UBA2241;g__;s__	1.57028	59	2.15	0.409102
das_tool.maxbin2.021_sub	Control_Bac_MAG_30_p_Desulfobacterota_c_WTBG01	d__Bacteria;p__Desulfobacterota_F;c__WTBG01;o__CAIYCZ01;f__CAIYCZ01;g__;s__	1.73597	41.4	3.16	0.399114
das_tool.concoct.119_sub	Control_Bac_MAG_31_c_Paceibacteria	d__Bacteria;p__Patescibacteria;c__Paceibacteria;o__2-02-FULL-40-12;f__GWA2-44-9;g__;s__	0.73033	82.2	4.14	0.273092
das_tool.concoct.85	Control_Bac_MAG_32_p_AABM5_125_24	d__Bacteria;p__AABM5-125-24;c__RPQS01;o__RPQS01;f__RPQS01;g__RPQS01;s__	1.30105	38.79	1.21	0.243574
das_tool.concoct.97	Control_Bac_MAG_33_p_VGIX01	d__Bacteria;p__VGIX01;c__VGIX01;o__;f__;g__;s__	1.14392	60.78	0.82	0.236631
das_tool.concoct.38	Control_Arc_MAG_5_f_Anstonellaceae	d__Archaea;p__Micrarchaeota;c__Micrarchaeia;o__Anstonellales;f__Anstonellaceae;g__UBA10161;s__	1.0347	72.51	12.44	0.212808
das_tool.concoct.19	Control_Arc_MAG_6_o_Norongarragalinales	d__Archaea;p__Micrarchaeota;c__Micrarchaeia;o__Norongarragalinales;f__UBA10210;g__;s__	0.790704	75.55	0.37	0.203436
das_tool.concoct.75_sub	Control_Arc_MAG_7_o_Woesearchaeales	d__Archaea;p__Nanoarchaeota;c__Nanoarchaeia;o__Woesearchaeales;f__UBA9642;g__;s__	0.516669	55.45	0.27	0.0885185

## Sheet: S5 - MAG SULFATE
bin_id	final_mag_rename_annotation_redogtbdtk	classification_gtdbtk	Bin size (Mbp)	Completeness	Contamination	Cad_SO4_sorted: % mapped reads
unbinned	SO4_unbinned	d__Archaea;p__Micrarchaeota;c__Micrarchaeia;o__Anstonellales;f__Bilamarchaeaceae;g__Bilamarchaeum;s__	186.115	100	121.06	34.9148
metabat2.57	SO4_Bac_MAG_1_o_Aminicenantales	d__Bacteria;p__Acidobacteriota;c__Aminicenantia;o__Aminicenantales;f__RBG-16-66-30;g__RBG-16-66-30;s__	2.9281	94.78	0.78	8.73135
metabat2.40	SO4_Bac_MAG_2_o_Aminicenantales	d__Bacteria;p__Acidobacteriota;c__Aminicenantia;o__Aminicenantales;f__RBG-16-66-30;g__RBG-16-66-30;s__	3.30254	94.68	4.51	5.58676
maxbin2.038_sub	SO4_Arc_MAG_1_g_Methanoperedens	d__Archaea;p__Halobacteriota;c__Methanosarcinia;o__Methanosarcinales;f__Methanoperedenaceae;g__Methanoperedens;s__	2.57275	83.83	10.16	0.646141
metabat2.63	SO4_Bac_MAG_3_o_Aminicenantales	d__Bacteria;p__Acidobacteriota;c__Aminicenantia;o__Aminicenantales;f__RBG-16-66-30;g__JALHVH01;s__	2.97256	82.37	9.78	3.20987
metabat2.38	SO4_Bac_MAG_4_o_Gemmatimonadales	d__Bacteria;p__Gemmatimonadota;c__Gemmatimonadetes;o__Gemmatimonadales;f__JACORV01;g__JADGQW01;s__	3.68881	92.98	2.1	2.86952
metabat2.29	SO4_Bac_MAG_5_p_Desulfobacterota_c_BSN033	d__Bacteria;p__Desulfobacterota_F;c__BSN033;o__BSN033;f__UBA1163;g__RBG-16-49-23;s__	3.90341	82.58	9	3.41207
concoct.26_sub	SO4_Bac_MAG_6_p_Desulfobacterota_c_WTBG01	d__Bacteria;p__Desulfobacterota_F;c__WTBG01;o__CAIYCZ01;f__CAIYCZ01;g__;s__	4.38335	98.55	1.14	2.49921
metabat2.12	SO4_Bac_MAG_7_o_Aminicenantales	d__Bacteria;p__Acidobacteriota;c__Aminicenantia;o__Aminicenantales;f__RBG-16-66-30;g__RBG-16-66-30;s__	3.31995	95.3	6.21	2.48557
metabat2.64_sub	SO4_Bac_MAG_8_c_Phycisphaerae_o_FEN_1346	d__Bacteria;p__Planctomycetota;c__Phycisphaerae;o__FEN-1346;f__FEN-1346;g__FEN-1346;s__	4.60846	85.44	2.44	2.23838
metabat2.47	SO4_Bac_MAG_9_p_Desulfobacterota_o_Syntrophales	d__Bacteria;p__Desulfobacterota;c__Syntrophia;o__Syntrophales;f__UBA5619;g__DYLD01;s__	2.30506	96.11	7.83	2.07848
metabat2.51_sub	SO4_Bac_MAG_10_p_Desulfobacterota_BSN033	d__Bacteria;p__Desulfobacterota_F;c__BSN033;o__BSN033;f__UBA1163;g__JACAEX01;s__	4.03956	82.53	16.2	1.60867
metabat2.60	SO4_Bac_MAG_11_o_Aminicenantales	d__Bacteria;p__Acidobacteriota;c__Aminicenantia;o__Aminicenantales;f__UBA4085;g__JAAZPG01;s__	2.53904	91.88	1.75	1.85992
concoct.17_sub	SO4_Bac_MAG_12_p_Desulfobacterota_BSN033	d__Bacteria;p__Desulfobacterota_F;c__BSN033;o__BSN033;f__UBA1163;g__;s__	3.52477	64.51	18.69	1.17627
metabat2.46_sub	SO4_Bac_MAG_13_p_Bacteroidota_c_UBA10030	d__Bacteria;p__Bacteroidota;c__UBA10030;o__UBA10030;f__UBA10030;g__UBA9647;s__	5.54211	96.72	12.63	1.62237
maxbin2.007_sub	SO4_Bac_MAG_14_p_Desulfobacterota_o_Desulfobaccales	d__Bacteria;p__Desulfobacterota;c__Desulfobaccia;o__Desulfobaccales;f__0-14-0-80-60-11;g__0-14-0-80-60-11;s__	2.60074	69.71	8.34	1.05976
metabat2.13	SO4_Bac_MAG_15_p_Patescibacteria_c_ABY1	d__Bacteria;p__Patescibacteria;c__ABY1;o__CAIXNZ01;f__CAIXNZ01;g__;s__	1.2302	98.35	1.33	1.44543
maxbin2.012_sub	SO4_Bac_MAG_16_c_Acidimicrobiia	d__Bacteria;p__Actinomycetota;c__Acidimicrobiia;o__UBA5794;f__UBA11373;g__VGBK01;s__	2.33489	79.59	6.03	1.20534
concoct.87	SO4_Bac_MAG_17_p_Desulfobacterota_c_SM23_61	d__Bacteria;p__Desulfobacterota_F;c__SM23-61;o__SM23-61;f__SM23-61;g__SM23-61;s__	4.24378	89.88	8.51	0.99013
metabat2.36	SO4_Bac_MAG_18_o_Aminicenantales	d__Bacteria;p__Acidobacteriota;c__Aminicenantia;o__Aminicenantales;f__UBA4085;g__;s__	3.96047	84.84	14.28	1.11475
metabat2.11_sub	SO4_Bac_MAG_19_p_Desulfobacterota_f_Smithellaceae	d__Bacteria;p__Desulfobacterota;c__Syntrophia;o__Syntrophales;f__Smithellaceae;g__UBA4810;s__	1.65123	73.88	5.66	0.545901
concoct.73_sub	SO4_Bac_MAG_20_p_Desulfobacterota_o_Desulfatiglandales	d__Bacteria;p__Desulfobacterota;c__DSM-4660;o__Desulfatiglandales;f__HGW-15;g__JAFGDM01;s__	2.52471	67.68	7.9	0.485061
metabat2.17	SO4_Bac_MAG_21_c_Dehalococcoidia	d__Bacteria;p__Chloroflexota;c__Dehalococcoidia;o__GIF9;f__UBA5620;g__VGOF01;s__	1.97365	94.69	3.11	0.9597
metabat2.14	SO4_Bac_MAG_22_p_4484_113	d__Bacteria;p__4484-113;c__4484-113;o__4484-113;f__4484-113;g__JAGGTK01;s__	2.45957	94.53	0.31	0.832826
concoct.1_sub	SO4_Bac_MAG_23_p_FEN_1099	d__Bacteria;p__FEN-1099;c__FEN-1099;o__JACKCT01;f__JACKCT01;g__;s__	2.90873	51.15	5.38	0.430095
metabat2.52_sub	SO4_Bac_MAG_24_c_Spirochaetia	d__Bacteria;p__Spirochaetota;c__Spirochaetia;o__SZUA-6;f__DRHE01;g__MIBK01;s__	3.66856	78.68	16.7	0.807948
metabat2.8_sub	SO4_Bac_MAG_25_o_Anaerolineales	d__Bacteria;p__Chloroflexota;c__Anaerolineae;o__Anaerolineales;f__EnvOPS12;g__;s__	2.76888	78.09	7.13	0.758387
metabat2.1	SO4_Bac_MAG_26_p_RBG_13_61_14	d__Bacteria;p__RBG-13-61-14;c__RBG-13-61-14;o__;f__;g__;s__	5.21225	99.79	1.58	2.55472
binsanity.Bin-13-refined_2	SO4_Bac_MAG_27_p_Patescibacteria_c_ABY1	d__Bacteria;p__Patescibacteria;c__ABY1;o__CAIXNZ01;f__CAIXNZ01;g__;s__	1.60585	89.45	27.52	0.694179
concoct.59	SO4_Bac_MAG_28_p_AABM5_125_24	d__Bacteria;p__AABM5-125-24;c__RPQS01;o__RPQS01;f__DYHQ01;g__DYHQ01;s__	2.85692	99.89	0.17	2.04698
metabat2.31_sub	SO4_Bac_MAG_29_o_Thermodesulfovibrionales	d__Bacteria;p__Nitrospirota;c__Thermodesulfovibrionia;o__Thermodesulfovibrionales;f__SM23-35;g__0-14-3-00-41-53;s__	3.34714	100	3.67	1.74958
maxbin2.061_sub	SO4_Bac_MAG_30_o_Aminicenantales	d__Bacteria;p__Acidobacteriota;c__Aminicenantia;o__Aminicenantales;f__UBA4085;g__JALHTW01;s__	2.96908	63.38	13.63	0.560211
metabat2.58	SO4_Bac_MAG_31_g_Cryosericum	d__Bacteria;p__Caldisericota;c__Caldisericia;o__Cryosericales;f__Cryosericaceae;g__Cryosericum;s__	1.81279	89.84	1.77	0.83086
concoct.115_sub	SO4_Bac_MAG_32_p_Armatimonadota	d__Bacteria;p__Armatimonadota;c__CAIYQO01;o__WVXJ01;f__DTIZ01;g__S016-27;s__	3.05366	57.91	2.61	0.540556
metabat2.53	SO4_Bac_MAG_33_p_AABM5_125_24	d__Bacteria;p__AABM5-125-24;c__RPQS01;o__RPQS01;f__RPQS01;g__RPQS01;s__	2.86765	91.89	1.09	0.756224
maxbin2.037_sub	SO4_Bac_MAG_34_c_Phycisphaerae_o_FEN_1346	d__Bacteria;p__Planctomycetota;c__Phycisphaerae;o__FEN-1346;f__FEN-1346;g__;s__	2.42524	62.66	6.43	0.508634
metabat2.32	SO4_Arc_MAG_2_c_Thermoplasmata	d__Archaea;p__Thermoplasmatota;c__Thermoplasmata;o__UBA10834;f__UBA10834;g__UBA9653;s__UBA9653 sp011391345	1.65715	83.06	2.14	0.495332
concoct.113_sub	SO4_Bac_MAG_35_p_AABM5_125_24	d__Bacteria;p__AABM5-125-24;c__RPQS01;o__RPQS01;f__RPQS01;g__RPQS01;s__	2.58235	84.89	3.94	0.616447
concoct.40	SO4_Bac_MAG_36_p_Edwardsbacteria	d__Bacteria;p__Edwardsbacteria;c__AC1;o__;f__;g__;s__	2.19735	72.37	3.81	0.439645
concoct.77_sub	SO4_Bac_MAG_37_p_RBG_13_61_14	d__Bacteria;p__RBG-13-61-14;c__RBG-13-61-14;o__RBG-13-61-14;f__;g__;s__	3.36985	62.26	5.16	0.531278
metabat2.9_sub	SO4_Bac_MAG_38_p_Patescibacteria	d__Bacteria;p__Patescibacteria;c__ABY1;o__CAIXNZ01;f__CAIXNZ01;g__;s__	1.08693	73.54	4.9	0.42705
metabat2.37	SO4_Bac_MAG_39_f_Anoxymicrobiaceae	d__Bacteria;p__Actinomycetota;c__Geothermincolia;o__Fen-727;f__Anoxymicrobiaceae;g__JAGUWJ01;s__	1.67783	71.17	3.72	0.348113
maxbin2.058_sub	SO4_Bac_MAG_40_c_Bipolaricaulia	d__Bacteria;p__Bipolaricaulota;c__Bipolaricaulia;o__UBA7950;f__;g__;s__	1.87374	77.71	10.55	0.345894
concoct.24_sub	SO4_Bac_MAG_41_c_Bipolaricaulia	d__Bacteria;p__Bipolaricaulota;c__Bipolaricaulia;o__UBA7950;f__UBA9294;g__;s__	1.52006	43.91	5.12	0.281848
metabat2.7	SO4_Arc_MAG_3_f_Anstonellaceae	d__Archaea;p__Micrarchaeota;c__Micrarchaeia;o__Anstonellales;f__Anstonellaceae;g__UBA10161;s__	0.840281	76.69	0.78	0.178012
maxbin2.035_sub	SO4_Bac_MAG_42_c_Paceibacteria	d__Bacteria;p__Patescibacteria;c__Paceibacteria;o__UBA6257;f__GWB1-50-10;g__;s__	0.899163	36.53	3.62	0.16164
concoct.66	SO4_Arc_MAG_4_o_Pacearchaeales	d__Archaea;p__Nanoarchaeota;c__Nanoarchaeia;o__Pacearchaeales;f__GW2011-AR1;g__VGKQ01;s__	0.821644	52.5	1.65	0.147925
metabat2.44	SO4_Bac_MAG_43_p_Patescibacteria_c_WWE3	d__Bacteria;p__Patescibacteria;c__WWE3;o__9FT-COMBO-53-11;f__9FT-COMBO-53-11;g__9FT-COMBO-53-11;s__	0.538417	86.33	0.03	0.145162
concoct.37_sub	SO4_Bac_MAG_44_p_Patescibacteria_c_Kazan_3B_28	d__Bacteria;p__Patescibacteria;c__Kazan-3B-28;o__Kazan-3B-28;f__UBA10110;g__UBA10110;s__	0.382754	49.89	3.64	0.0649444

## Sheet: S6 - MAG MNO2
bin_id	final_mag_rename_annotation_redogtbdtk	gtdbtk_classification	Bin size (Mbp)	Completeness	Contamination	Cad_MnO2_sorted: % mapped reads
das_tool_unbinned	MnO2_unbinned	Unclassified Archaea	76.7171	100	109.12	32.8033
das_tool.concoct.77	MnO2_Arc_MAG_1_g_Methanoperedens	d__Archaea;p__Halobacteriota;c__Methanosarcinia;o__Methanosarcinales;f__Methanoperedenaceae;g__Methanoperedens;s__	3.76838	99.97	5.78	21.604
das_tool.metabat2.1	MnO2_Bac_MAG_1_o_Anaerolineales	d__Bacteria;p__Chloroflexota;c__Anaerolineae;o__Anaerolineales;f__E44-bin32;g__DYJB01;s__	2.97261	89.15	5.57	10.4946
das_tool.binsanity.Bin-8-refined_0_sub	MnO2_Bac_MAG_2_o_Anaerolineales	d__Bacteria;p__Chloroflexota;c__Anaerolineae;o__Anaerolineales;f__E44-bin32;g__PFL42;s__	3.32362	79.92	14.31	7.02824
das_tool.maxbin2.006_sub	MnO2_Bac_MAG_3_o_Anaerolineales	d__Bacteria;p__Chloroflexota;c__Anaerolineae;o__Anaerolineales;f__EnvOPS12;g__;s__	4.96672	94.7	9.82	5.45709
das_tool.concoct.42	MnO2_Bac_MAG_4_p_Nitrospirota_c_UBA9217	d__Bacteria;p__Nitrospirota;c__UBA9217;o__UBA9217;f__UBA9217;g__JAAXXJ01;s__	4.274	100	2.31	4.01273
das_tool.metabat2.14_sub	MnO2_Bac_MAG_5_o_Burkholderiales	d__Bacteria;p__Pseudomonadota;c__Gammaproteobacteria;o__Burkholderiales;f__SG8-39;g__2-12-FULL-64-23;s__	5.82428	95.43	40.19	3.06466
das_tool.concoct.70	MnO2_Bac_MAG_6_o_Vicinamibacterales	d__Bacteria;p__Acidobacteriota;c__Vicinamibacteria;o__Vicinamibacterales;f__JACQTH01;g__;s__	5.15345	95.73	3.86	3.05175
das_tool.metabat2.5_sub	MnO2_Bac_MAG_7_o__Anaerolineales	d__Bacteria;p__Chloroflexota;c__Anaerolineae;o__Anaerolineales;f__UBA4823;g__JAFGQI01;s__	4.85737	92.48	8.02	2.9136
das_tool.concoct.38	MnO2_Bac_MAG_8_p_Bacteroidota_c_UBA10030	d__Bacteria;p__Bacteroidota;c__UBA10030;o__UBA10030;f__UBA10030;g__UBA9647;s__	4.35295	85.75	2.16	1.85293
das_tool.concoct.79	MnO2_Bac_MAG_9_f_Ignavibacteriaceae	d__Bacteria;p__Bacteroidota;c__Ignavibacteria;o__Ignavibacteriales;f__Ignavibacteriaceae;g__IGN2;s__	4.05432	87.69	4.1	1.5871
das_tool.metabat2.22	MnO2_Bac_MAG_10_f_Usitatibacteraceae	d__Bacteria;p__Pseudomonadota;c__Gammaproteobacteria;o__Burkholderiales;f__Usitatibacteraceae;g__FEB-7;s__	3.27518	91.31	1.91	1.58088
das_tool.maxbin2.011	MnO2_Bac_MAG_11_o_Burkholderiales	d__Bacteria;p__Pseudomonadota;c__Gammaproteobacteria;o__Burkholderiales;f__SG8-39;g__RBG-16-66-20;s__	2.56833	65.21	2.23	1.51186
das_tool.metabat2.37	MnO2_Bac_MAG_12_o_Limnocylindrales	d__Bacteria;p__Chloroflexota;c__Limnocylindria;o__Limnocylindrales;f__CSP1-4;g__CTSoil-043;s__	2.08979	71.24	6.12	1.11891
das_tool.metabat2.29	MnO2_Arc_MAG_2_c_Thermoplasmata	d__Archaea;p__Thermoplasmatota;c__Thermoplasmata;o__UBA10834;f__UBA10834;g__UBA9653;s__UBA9653 sp011391345	1.49139	67.03	0.51	0.655927
das_tool.concoct.68_sub	MnO2_Bac_MAG_13_g_Cryosericum	d__Bacteria;p__Caldisericota;c__Caldisericia;o__Cryosericales;f__Cryosericaceae;g__Cryosericum;s__	1.47086	72.33	3.55	0.489113
das_tool.concoct.71_sub	MnO2_Bac_MAG_14_f_Burkholderiaceae	d__Bacteria;p__Pseudomonadota;c__Gammaproteobacteria;o__Burkholderiales;f__Burkholderiaceae_A;g__;s__	1.58797	64.99	1.76	0.478364
das_tool.metabat2.26	MnO2_Bac_MAG_15_c_Acidimicrobiia	d__Bacteria;p__Actinomycetota;c__Acidimicrobiia;o__UBA5794;f__UBA11373;g__VGBK01;s__	0.887198	45.44	0.53	0.294902

## Sheet: S7 -DRAM SED 
	fasta	scaffold	gene_position	start_position	end_position	strandedness	rank	kegg_id	kegg_hit	peptidase_id	peptidase_family	peptidase_hit	peptidase_RBH	peptidase_identity	peptidase_bitScore	peptidase_eVal	pfam_hits	cazy_hits	vogdb_description	vogdb_categories	heme_regulatory_motif_count
Control_Arc_MAG_1_g_Methanoperedens_Control_Arc_MAG_1_g_Methanoperedens_contig_1003_1	Control_Arc_MAG_1_g_Methanoperedens	Control_Arc_MAG_1_g_Methanoperedens_contig_1003	1	1	978	-1	D										Domain of unknown function (DUF4157) [PF13699.8]				0
Control_Arc_MAG_1_g_Methanoperedens_Control_Arc_MAG_1_g_Methanoperedens_contig_1003_2	Control_Arc_MAG_1_g_Methanoperedens	Control_Arc_MAG_1_g_Methanoperedens_contig_1003	2	1038	1235	-1	E														0
Control_Arc_MAG_1_g_Methanoperedens_Control_Arc_MAG_1_g_Methanoperedens_contig_1003_3	Control_Arc_MAG_1_g_Methanoperedens	Control_Arc_MAG_1_g_Methanoperedens_contig_1003	3	1535	1900	-1	E														0
Control_Arc_MAG_1_g_Methanoperedens_Control_Arc_MAG_1_g_Methanoperedens_contig_1003_4	Control_Arc_MAG_1_g_Methanoperedens	Control_Arc_MAG_1_g_Methanoperedens_contig_1003	4	3294	3680	1	D										HEPN domain [PF05168.16]				0
Control_Arc_MAG_1_g_Methanoperedens_Control_Arc_MAG_1_g_Methanoperedens_contig_1003_5	Control_Arc_MAG_1_g_Methanoperedens	Control_Arc_MAG_1_g_Methanoperedens_contig_1003	5	3694	3999	1	C	K07076	uncharacterized protein								Polymerase beta, Nucleotidyltransferase [PF18765.3]; Nucleotidyltransferase domain [PF01909.25]				0
Control_Arc_MAG_1_g_Methanoperedens_Control_Arc_MAG_1_g_Methanoperedens_contig_1003_6	Control_Arc_MAG_1_g_Methanoperedens	Control_Arc_MAG_1_g_Methanoperedens_contig_1003	6	4012	4398	-1	D										Domain of unknown function (DUF4280) [PF14107.8]				0
Control_Arc_MAG_1_g_Methanoperedens_Control_Arc_MAG_1_g_Methanoperedens_contig_1003_7	Control_Arc_MAG_1_g_Methanoperedens	Control_Arc_MAG_1_g_Methanoperedens_contig_1003	7	4436	5527	-1	C	K02238	competence protein ComEC												0
Control_Arc_MAG_1_g_Methanoperedens_Control_Arc_MAG_1_g_Methanoperedens_contig_1003_8	Control_Arc_MAG_1_g_Methanoperedens	Control_Arc_MAG_1_g_Methanoperedens_contig_1003	8	5527	9366	-1	C	K22684	metacaspase-1 [EC:3.4.22.-]	MER0222311	C14B	MER0222311 - subfamily C14B unassigned peptidases (Gallionella capsiferriformans) [C14.UPB]#C14B#{peptidase unit: 3-272}~source YP_003847815~	FALSE	0.304	126	3.34e-27	Caspase domain [PF00656.24]				0
Control_Arc_MAG_1_g_Methanoperedens_Control_Arc_MAG_1_g_Methanoperedens_contig_1003_9	Control_Arc_MAG_1_g_Methanoperedens	Control_Arc_MAG_1_g_Methanoperedens_contig_1003	9	9567	10619	-1	D			MER0175664	C14B	MER0175664 - subfamily C14B unassigned peptidases () [C14.UPB]#C14B#{peptidase unit: 14-238}~source AAU82846~	FALSE	0.707	180	1.07e-47	Caspase domain [PF00656.24]				0
Control_Arc_MAG_1_g_Methanoperedens_Control_Arc_MAG_1_g_Methanoperedens_contig_1003_10	Control_Arc_MAG_1_g_Methanoperedens	Control_Arc_MAG_1_g_Methanoperedens_contig_1003	10	10758	10973	-1	D			MER0175664	C14B	MER0175664 - subfamily C14B unassigned peptidases () [C14.UPB]#C14B#{peptidase unit: 14-238}~source AAU82846~	FALSE	0.591	64	3.79e-12					0
Control_Arc_MAG_1_g_Methanoperedens_Control_Arc_MAG_1_g_Methanoperedens_contig_1003_11	Control_Arc_MAG_1_g_Methanoperedens	Control_Arc_MAG_1_g_Methanoperedens_contig_1003	11	10973	13207	-1	D										CHAT domain [PF12770.9]; Bacterial Ig-like domain (group 2) [PF02368.20]				0
Control_Arc_MAG_1_g_Methanoperedens_Control_Arc_MAG_1_g_Methanoperedens_contig_1003_12	Control_Arc_MAG_1_g_Methanoperedens	Control_Arc_MAG_1_g_Methanoperedens_contig_1003	12	13313	13972	-1	C	K06940	uncharacterized protein								Putative zinc- or iron-chelating domain [PF03692.17]				0
Control_Arc_MAG_1_g_Methanoperedens_Control_Arc_MAG_1_g_Methanoperedens_contig_1003_13	Control_Arc_MAG_1_g_Methanoperedens	Control_Arc_MAG_1_g_Methanoperedens_contig_1003	13	13973	14293	-1	E														0
Control_Arc_MAG_1_g_Methanoperedens_Control_Arc_MAG_1_g_Methanoperedens_contig_10050_1	Control_Arc_MAG_1_g_Methanoperedens	Control_Arc_MAG_1_g_Methanoperedens_contig_10050	1	44	280	1	E														0
Control_Arc_MAG_1_g_Methanoperedens_Control_Arc_MAG_1_g_Methanoperedens_contig_10050_2	Control_Arc_MAG_1_g_Methanoperedens	Control_Arc_MAG_1_g_Methanoperedens_contig_10050	2	590	1732	-1	D										TIR domain [PF13676.8]				0
Control_Arc_MAG_1_g_Methanoperedens_Control_Arc_MAG_1_g_Methanoperedens_contig_10050_3	Control_Arc_MAG_1_g_Methanoperedens	Control_Arc_MAG_1_g_Methanoperedens_contig_10050	3	2330	2512	1	E														0
Control_Arc_MAG_1_g_Methanoperedens_Control_Arc_MAG_1_g_Methanoperedens_contig_10050_4	Control_Arc_MAG_1_g_Methanoperedens	Control_Arc_MAG_1_g_Methanoperedens_contig_10050	4	2886	3347	1	E														0
Control_Arc_MAG_1_g_Methanoperedens_Control_Arc_MAG_1_g_Methanoperedens_contig_10050_5	Control_Arc_MAG_1_g_Methanoperedens	Control_Arc_MAG_1_g_Methanoperedens_contig_10050	5	3441	4289	-1	D										Phage integrase family [PF00589.24]		sp|P22877|INTR_SACER Integrase; XhXr	Xr;Xh	1
Control_Arc_MAG_1_g_Methanoperedens_Control_Arc_MAG_1_g_Methanoperedens_contig_1018_1	Control_Arc_MAG_1_g_Methanoperedens	Control_Arc_MAG_1_g_Methanoperedens_contig_1018	1	2	205	1	E														0
Control_Arc_MAG_1_g_Methanoperedens_Control_Arc_MAG_1_g_Methanoperedens_contig_1018_2	Control_Arc_MAG_1_g_Methanoperedens	Control_Arc_MAG_1_g_Methanoperedens_contig_1018	2	242	742	-1	E														0
Control_Arc_MAG_1_g_Methanoperedens_Control_Arc_MAG_1_g_Methanoperedens_contig_1018_3	Control_Arc_MAG_1_g_Methanoperedens	Control_Arc_MAG_1_g_Methanoperedens_contig_1018	3	772	1473	-1	C	K00986	RNA-directed DNA polymerase [EC:2.7.7.49]								Group II intron, maturase-specific domain [PF08388.13]				0
Control_Arc_MAG_1_g_Methanoperedens_Control_Arc_MAG_1_g_Methanoperedens_contig_1018_4	Control_Arc_MAG_1_g_Methanoperedens	Control_Arc_MAG_1_g_Methanoperedens_contig_1018	4	1427	2335	-1	D										N-terminal domain of reverse transcriptase [PF13655.8]				0
Control_Arc_MAG_1_g_Methanoperedens_Control_Arc_MAG_1_g_Methanoperedens_contig_1018_5	Control_Arc_MAG_1_g_Methanoperedens	Control_Arc_MAG_1_g_Methanoperedens_contig_1018	5	2591	3472	1	C	K07486	transposase								Transposase IS116/IS110/IS902 family [PF02371.18]; Transposase [PF01548.19]		sp|P14322|YI90_MYCPC Insertion element IS900 uncharacterized 42 kDa protein; Xu	Xu	0
Control_Arc_MAG_1_g_Methanoperedens_Control_Arc_MAG_1_g_Methanoperedens_contig_1018_6	Control_Arc_MAG_1_g_Methanoperedens	Control_Arc_MAG_1_g_Methanoperedens_contig_1018	6	3753	4793	1	D			MER0043581	M38	MER0043581 - family M38 non-peptidase homologues (Methanosarcina mazei) [M38.UNW]#M38#{peptidase unit: 45-337}~source AAM30519~	FALSE	0.535	298	2.94e-88	Amidohydrolase family [PF01979.22]; Adenosine deaminase [PF00962.24]				0
Control_Arc_MAG_1_g_Methanoperedens_Control_Arc_MAG_1_g_Methanoperedens_contig_1018_7	Control_Arc_MAG_1_g_Methanoperedens	Control_Arc_MAG_1_g_Methanoperedens_contig_1018	7	4810	5256	1	D										Universal stress protein family [PF00582.28]				0
Control_Arc_MAG_1_g_Methanoperedens_Control_Arc_MAG_1_g_Methanoperedens_contig_1018_8	Control_Arc_MAG_1_g_Methanoperedens	Control_Arc_MAG_1_g_Methanoperedens_contig_1018	8	5269	6129	1	D										CBS domain [PF00571.30]				0
Control_Arc_MAG_1_g_Methanoperedens_Control_Arc_MAG_1_g_Methanoperedens_contig_1018_9	Control_Arc_MAG_1_g_Methanoperedens	Control_Arc_MAG_1_g_Methanoperedens_contig_1018	9	6221	6787	-1	C	K19664	CDP-2,3-bis-(O-geranylgeranyl)-sn-glycerol synthase [EC:2.7.7.67]								CDP-archaeol synthase [PF01864.19]				0
Control_Arc_MAG_1_g_Methanoperedens_Control_Arc_MAG_1_g_Methanoperedens_contig_1018_10	Control_Arc_MAG_1_g_Methanoperedens	Control_Arc_MAG_1_g_Methanoperedens_contig_1018	10	6793	7245	-1	C	K01493	dCMP deaminase [EC:3.5.4.12]								Cytidine and deoxycytidylate deaminase zinc-binding region [PF00383.25]; MafB19-like deaminase [PF14437.8]		sp|P16006|DCTD_BPT4 Deoxycytidylate deaminase; XhXr	Xr;Xh	0
Control_Arc_MAG_1_g_Methanoperedens_Control_Arc_MAG_1_g_Methanoperedens_contig_1018_11	Control_Arc_MAG_1_g_Methanoperedens	Control_Arc_MAG_1_g_Methanoperedens_contig_1018	11	7431	8366	1	D										Protein export membrane protein [PF02355.18]				0
Control_Arc_MAG_1_g_Methanoperedens_Control_Arc_MAG_1_g_Methanoperedens_contig_1018_12	Control_Arc_MAG_1_g_Methanoperedens	Control_Arc_MAG_1_g_Methanoperedens_contig_1018	12	8363	10054	1	D										Protein export membrane protein [PF02355.18]				0
Control_Arc_MAG_1_g_Methanoperedens_Control_Arc_MAG_1_g_Methanoperedens_contig_1018_13	Control_Arc_MAG_1_g_Methanoperedens	Control_Arc_MAG_1_g_Methanoperedens_contig_1018	13	10292	11434	1	C	K04763	integrase/recombinase XerD								Phage integrase family [PF00589.24]		sp|P22877|INTR_SACER Integrase; XhXr	Xr;Xh	0
Control_Arc_MAG_1_g_Methanoperedens_Control_Arc_MAG_1_g_Methanoperedens_contig_1018_14	Control_Arc_MAG_1_g_Methanoperedens	Control_Arc_MAG_1_g_Methanoperedens_contig_1018	14	11603	11818	1	E														0
Control_Arc_MAG_1_g_Methanoperedens_Control_Arc_MAG_1_g_Methanoperedens_contig_1018_15	Control_Arc_MAG_1_g_Methanoperedens	Control_Arc_MAG_1_g_Methanoperedens_contig_1018	15	12119	12514	1	E														0
Control_Arc_MAG_1_g_Methanoperedens_Control_Arc_MAG_1_g_Methanoperedens_contig_1018_16	Control_Arc_MAG_1_g_Methanoperedens	Control_Arc_MAG_1_g_Methanoperedens_contig_1018	16	12499	12810	1	D										Nicotinamide mononucleotide transporter [PF04973.14]				0
Control_Arc_MAG_1_g_Methanoperedens_Control_Arc_MAG_1_g_Methanoperedens_contig_1018_17	Control_Arc_MAG_1_g_Methanoperedens	Control_Arc_MAG_1_g_Methanoperedens_contig_1018	17	12794	13147	1	E														0
Control_Arc_MAG_1_g_Methanoperedens_Control_Arc_MAG_1_g_Methanoperedens_contig_1018_18	Control_Arc_MAG_1_g_Methanoperedens	Control_Arc_MAG_1_g_Methanoperedens_contig_1018	18	13205	14248	1	C	K06909	phage terminase large subunit								Phage terminase large subunit (GpA) [PF05876.14]		sp|Q05219|VG13_BPML5 Gene 13 protein; Xu	Xu	0
Control_Arc_MAG_1_g_Methanoperedens_Control_Arc_MAG_1_g_Methanoperedens_contig_10208_1	Control_Arc_MAG_1_g_Methanoperedens	Control_Arc_MAG_1_g_Methanoperedens_contig_10208	1	1	300	-1	E														0
Control_Arc_MAG_1_g_Methanoperedens_Control_Arc_MAG_1_g_Methanoperedens_contig_10208_2	Control_Arc_MAG_1_g_Methanoperedens	Control_Arc_MAG_1_g_Methanoperedens_contig_10208	2	631	2916	-1	D										FG-GAP-like repeat [PF13517.8]				0
Control_Arc_MAG_1_g_Methanoperedens_Control_Arc_MAG_1_g_Methanoperedens_contig_10208_3	Control_Arc_MAG_1_g_Methanoperedens	Control_Arc_MAG_1_g_Methanoperedens_contig_10208	3	2944	4254	-1	E														0
Control_Arc_MAG_1_g_Methanoperedens_Control_Arc_MAG_1_g_Methanoperedens_contig_10486_1	Control_Arc_MAG_1_g_Methanoperedens	Control_Arc_MAG_1_g_Methanoperedens_contig_10486	1	2	415	1	D										Group II intron, maturase-specific domain [PF08388.13]				0
Control_Arc_MAG_1_g_Methanoperedens_Control_Arc_MAG_1_g_Methanoperedens_contig_10486_2	Control_Arc_MAG_1_g_Methanoperedens	Control_Arc_MAG_1_g_Methanoperedens_contig_10486	2	530	1048	1	E														0
Control_Arc_MAG_1_g_Methanoperedens_Control_Arc_MAG_1_g_Methanoperedens_contig_10486_3	Control_Arc_MAG_1_g_Methanoperedens	Control_Arc_MAG_1_g_Methanoperedens_contig_10486	3	1202	1636	1	D										Restriction endonuclease BglII [PF09195.13]				0
Control_Arc_MAG_1_g_Methanoperedens_Control_Arc_MAG_1_g_Methanoperedens_contig_10486_4	Control_Arc_MAG_1_g_Methanoperedens	Control_Arc_MAG_1_g_Methanoperedens_contig_10486	4	1507	1797	-1	E														0
Control_Arc_MAG_1_g_Methanoperedens_Control_Arc_MAG_1_g_Methanoperedens_contig_10486_5	Control_Arc_MAG_1_g_Methanoperedens	Control_Arc_MAG_1_g_Methanoperedens_contig_10486	5	1863	2048	1	E														0
Control_Arc_MAG_1_g_Methanoperedens_Control_Arc_MAG_1_g_Methanoperedens_contig_10486_6	Control_Arc_MAG_1_g_Methanoperedens	Control_Arc_MAG_1_g_Methanoperedens_contig_10486	6	2123	2389	-1	E														0
Control_Arc_MAG_1_g_Methanoperedens_Control_Arc_MAG_1_g_Methanoperedens_contig_10486_7	Control_Arc_MAG_1_g_Methanoperedens	Control_Arc_MAG_1_g_Methanoperedens_contig_10486	7	2392	2607	-1	E														0
Control_Arc_MAG_1_g_Methanoperedens_Control_Arc_MAG_1_g_Methanoperedens_contig_10486_8	Control_Arc_MAG_1_g_Methanoperedens	Control_Arc_MAG_1_g_Methanoperedens_contig_10486	8	3082	3714	-1	E														0
Control_Arc_MAG_1_g_Methanoperedens_Control_Arc_MAG_1_g_Methanoperedens_contig_10486_9	Control_Arc_MAG_1_g_Methanoperedens	Control_Arc_MAG_1_g_Methanoperedens_contig_10486	9	3698	4195	-1	E														0
Control_Arc_MAG_1_g_Methanoperedens_Control_Arc_MAG_1_g_Methanoperedens_contig_1053_1	Control_Arc_MAG_1_g_Methanoperedens	Control_Arc_MAG_1_g_Methanoperedens_contig_1053	1	284	706	-1	C	K02437	glycine cleavage system H protein								Glycine cleavage H-protein [PF01597.21]				0
Control_Arc_MAG_1_g_Methanoperedens_Control_Arc_MAG_1_g_Methanoperedens_contig_1053_2	Control_Arc_MAG_1_g_Methanoperedens	Control_Arc_MAG_1_g_Methanoperedens_contig_1053	2	761	1249	1	E														0
Control_Arc_MAG_1_g_Methanoperedens_Control_Arc_MAG_1_g_Methanoperedens_contig_1053_3	Control_Arc_MAG_1_g_Methanoperedens	Control_Arc_MAG_1_g_Methanoperedens_contig_1053	3	1230	2045	-1	D										Peptidase family M23 [PF01551.24]				0
Control_Arc_MAG_1_g_Methanoperedens_Control_Arc_MAG_1_g_Methanoperedens_contig_1053_4	Control_Arc_MAG_1_g_Methanoperedens	Control_Arc_MAG_1_g_Methanoperedens_contig_1053	4	2042	2986	-1	C	K09711	lipoyl synthase												0
Control_Arc_MAG_1_g_Methanoperedens_Control_Arc_MAG_1_g_Methanoperedens_contig_1053_5	Control_Arc_MAG_1_g_Methanoperedens	Control_Arc_MAG_1_g_Methanoperedens_contig_1053	5	3147	3446	1	E														0
Control_Arc_MAG_1_g_Methanoperedens_Control_Arc_MAG_1_g_Methanoperedens_contig_1053_6	Control_Arc_MAG_1_g_Methanoperedens	Control_Arc_MAG_1_g_Methanoperedens_contig_1053	6	3667	4029	1	C	K02883	large subunit ribosomal protein L18e								Ribosomal protein 60S L18 and 50S L18e [PF17135.6]; Ribosomal proteins 50S-L15, 50S-L18e, 60S-L27A [PF00828.21]				0
Control_Arc_MAG_1_g_Methanoperedens_Control_Arc_MAG_1_g_Methanoperedens_contig_1053_7	Control_Arc_MAG_1_g_Methanoperedens	Control_Arc_MAG_1_g_Methanoperedens_contig_1053	7	4034	4453	1	D										Ribosomal protein L13 [PF00572.20]				0
Control_Arc_MAG_1_g_Methanoperedens_Control_Arc_MAG_1_g_Methanoperedens_contig_1053_8	Control_Arc_MAG_1_g_Methanoperedens	Control_Arc_MAG_1_g_Methanoperedens_contig_1053	8	4463	4861	1	C	K02996	small subunit ribosomal protein S9								Ribosomal protein S9/S16 [PF00380.21]				0
Control_Arc_MAG_1_g_Methanoperedens_Control_Arc_MAG_1_g_Methanoperedens_contig_1053_9	Control_Arc_MAG_1_g_Methanoperedens	Control_Arc_MAG_1_g_Methanoperedens_contig_1053	9	5267	5467	1	C	K03055	DNA-directed RNA polymerase subunit K [EC:2.7.7.6]								RNA polymerase Rpb6 [PF01192.24]				0
Control_Arc_MAG_1_g_Methanoperedens_Control_Arc_MAG_1_g_Methanoperedens_contig_1053_10	Control_Arc_MAG_1_g_Methanoperedens	Control_Arc_MAG_1_g_Methanoperedens_contig_1053	10	5483	6109	1	C	K02967	small subunit ribosomal protein S2								Ribosomal protein S2 [PF00318.22]				0
Control_Arc_MAG_1_g_Methanoperedens_Control_Arc_MAG_1_g_Methanoperedens_contig_1053_11	Control_Arc_MAG_1_g_Methanoperedens	Control_Arc_MAG_1_g_Methanoperedens_contig_1053	11	6114	6908	1	C	K06990	MEMO1 family protein								Memo-like protein [PF01875.19]				0
Control_Arc_MAG_1_g_Methanoperedens_Control_Arc_MAG_1_g_Methanoperedens_contig_1053_12	Control_Arc_MAG_1_g_Methanoperedens	Control_Arc_MAG_1_g_Methanoperedens_contig_1053	12	7004	7747	1	C	K06869	uncharacterized protein								PAC2 family [PF09754.11]				0
Control_Arc_MAG_1_g_Methanoperedens_Control_Arc_MAG_1_g_Methanoperedens_contig_1053_13	Control_Arc_MAG_1_g_Methanoperedens	Control_Arc_MAG_1_g_Methanoperedens_contig_1053	13	7752	8141	1	C	K09135	uncharacterized protein								Protein of unknown function (DUF473) [PF04322.14]				0
Control_Arc_MAG_1_g_Methanoperedens_Control_Arc_MAG_1_g_Methanoperedens_contig_1053_14	Control_Arc_MAG_1_g_Methanoperedens	Control_Arc_MAG_1_g_Methanoperedens_contig_1053	14	8550	8909	-1	E														0
Control_Arc_MAG_1_g_Methanoperedens_Control_Arc_MAG_1_g_Methanoperedens_contig_1053_15	Control_Arc_MAG_1_g_Methanoperedens	Control_Arc_MAG_1_g_Methanoperedens_contig_1053	15	8909	10402	-1	D										Mitochondrial small ribosomal subunit Rsm22 [PF09243.12]				0
Control_Arc_MAG_1_g_Methanoperedens_Control_Arc_MAG_1_g_Methanoperedens_contig_1053_16	Control_Arc_MAG_1_g_Methanoperedens	Control_Arc_MAG_1_g_Methanoperedens_contig_1053	16	10428	11171	-1	D										Type II restriction endonuclease EcoO109I [PF14511.8]				0
Control_Arc_MAG_1_g_Methanoperedens_Control_Arc_MAG_1_g_Methanoperedens_contig_1053_17	Control_Arc_MAG_1_g_Methanoperedens	Control_Arc_MAG_1_g_Methanoperedens_contig_1053	17	11131	12012	-1	C	K00571	site-specific DNA-methyltransferase (adenine-specific) [EC:2.1.1.72]								DNA methylase [PF01555.20]		sp|P14243|MTC9_CITFR Modification methylase Cfr9I; XhXp	Xp;Xh	0
Control_Arc_MAG_1_g_Methanoperedens_Control_Arc_MAG_1_g_Methanoperedens_contig_1053_18	Control_Arc_MAG_1_g_Methanoperedens	Control_Arc_MAG_1_g_Methanoperedens_contig_1053	18	12021	12215	-1	E														0
Control_Arc_MAG_1_g_Methanoperedens_Control_Arc_MAG_1_g_Methanoperedens_contig_1053_19	Control_Arc_MAG_1_g_Methanoperedens	Control_Arc_MAG_1_g_Methanoperedens_contig_1053	19	13006	13194	-1	E														0
Control_Arc_MAG_1_g_Methanoperedens_Control_Arc_MAG_1_g_Methanoperedens_contig_1053_20	Control_Arc_MAG_1_g_Methanoperedens	Control_Arc_MAG_1_g_Methanoperedens_contig_1053	20	13532	13999	-1	D										Archaea bacterial proteins of unknown function [PF03008.16]; Restriction endonuclease [PF04471.14]				0
Control_Arc_MAG_1_g_Methanoperedens_Control_Arc_MAG_1_g_Methanoperedens_contig_106_1	Control_Arc_MAG_1_g_Methanoperedens	Control_Arc_MAG_1_g_Methanoperedens_contig_106	1	148	342	-1	E														0
Control_Arc_MAG_1_g_Methanoperedens_Control_Arc_MAG_1_g_Methanoperedens_contig_106_2	Control_Arc_MAG_1_g_Methanoperedens	Control_Arc_MAG_1_g_Methanoperedens_contig_106	2	299	484	-1	E														0
Control_Arc_MAG_1_g_Methanoperedens_Control_Arc_MAG_1_g_Methanoperedens_contig_106_3	Control_Arc_MAG_1_g_Methanoperedens	Control_Arc_MAG_1_g_Methanoperedens_contig_106	3	705	959	-1	E														0
Control_Arc_MAG_1_g_Methanoperedens_Control_Arc_MAG_1_g_Methanoperedens_contig_106_4	Control_Arc_MAG_1_g_Methanoperedens	Control_Arc_MAG_1_g_Methanoperedens_contig_106	4	966	1862	-1	E														0
Control_Arc_MAG_1_g_Methanoperedens_Control_Arc_MAG_1_g_Methanoperedens_contig_106_5	Control_Arc_MAG_1_g_Methanoperedens	Control_Arc_MAG_1_g_Methanoperedens_contig_106	5	1877	2680	-1	E														0
Control_Arc_MAG_1_g_Methanoperedens_Control_Arc_MAG_1_g_Methanoperedens_contig_106_6	Control_Arc_MAG_1_g_Methanoperedens	Control_Arc_MAG_1_g_Methanoperedens_contig_106	6	2789	3340	-1	E														0
Control_Arc_MAG_1_g_Methanoperedens_Control_Arc_MAG_1_g_Methanoperedens_contig_106_7	Control_Arc_MAG_1_g_Methanoperedens	Control_Arc_MAG_1_g_Methanoperedens_contig_106	7	3427	3621	-1	E														0
Control_Arc_MAG_1_g_Methanoperedens_Control_Arc_MAG_1_g_Methanoperedens_contig_106_8	Control_Arc_MAG_1_g_Methanoperedens	Control_Arc_MAG_1_g_Methanoperedens_contig_106	8	3726	5825	-1	D										S-layer protein [PF07752.13]				0
Control_Arc_MAG_1_g_Methanoperedens_Control_Arc_MAG_1_g_Methanoperedens_contig_106_9	Control_Arc_MAG_1_g_Methanoperedens	Control_Arc_MAG_1_g_Methanoperedens_contig_106	9	6124	6837	-1	D										Acylphosphatase [PF00708.20]				0
Control_Arc_MAG_1_g_Methanoperedens_Control_Arc_MAG_1_g_Methanoperedens_contig_106_10	Control_Arc_MAG_1_g_Methanoperedens	Control_Arc_MAG_1_g_Methanoperedens_contig_106	10	6879	7436	-1	D										Acylphosphatase [PF00708.20]				0
Control_Arc_MAG_1_g_Methanoperedens_Control_Arc_MAG_1_g_Methanoperedens_contig_106_11	Control_Arc_MAG_1_g_Methanoperedens	Control_Arc_MAG_1_g_Methanoperedens_contig_106	11	7459	8799	-1	D										Sulfatase [PF00884.25]; Metalloenzyme superfamily [PF01676.20]; Type I phosphodiesterase / nucleotide pyrophosphatase [PF01663.24]				0
Control_Arc_MAG_1_g_Methanoperedens_Control_Arc_MAG_1_g_Methanoperedens_contig_106_12	Control_Arc_MAG_1_g_Methanoperedens	Control_Arc_MAG_1_g_Methanoperedens_contig_106	12	8832	10727	-1	C	K03330	glutamyl-tRNA(Gln) amidotransferase subunit E [EC:6.3.5.7]								GatB/GatE catalytic domain [PF02934.17]; GatB domain [PF02637.20]; GAD domain [PF02938.16]				0
Control_Arc_MAG_1_g_Methanoperedens_Control_Arc_MAG_1_g_Methanoperedens_contig_106_13	Control_Arc_MAG_1_g_Methanoperedens	Control_Arc_MAG_1_g_Methanoperedens_contig_106	13	10765	10968	-1	E														0
Control_Arc_MAG_1_g_Methanoperedens_Control_Arc_MAG_1_g_Methanoperedens_contig_106_14	Control_Arc_MAG_1_g_Methanoperedens	Control_Arc_MAG_1_g_Methanoperedens_contig_106	14	11247	11558	1	E														0
Control_Arc_MAG_1_g_Methanoperedens_Control_Arc_MAG_1_g_Methanoperedens_contig_106_15	Control_Arc_MAG_1_g_Methanoperedens	Control_Arc_MAG_1_g_Methanoperedens_contig_106	15	11785	12108	1	D										HTH DNA binding domain [PF11972.10]				0
Control_Arc_MAG_1_g_Methanoperedens_Control_Arc_MAG_1_g_Methanoperedens_contig_106_16	Control_Arc_MAG_1_g_Methanoperedens	Control_Arc_MAG_1_g_Methanoperedens_contig_106	16	12209	13657	1	C	K18779	7-cyano-7-deazaguanine tRNA-ribosyltransferase [EC:2.4.2.48]								Queuine tRNA-ribosyltransferase [PF01702.20]				0
Control_Arc_MAG_1_g_Methanoperedens_Control_Arc_MAG_1_g_Methanoperedens_contig_106_17	Control_Arc_MAG_1_g_Methanoperedens	Control_Arc_MAG_1_g_Methanoperedens_contig_106	17	13890	15710	1	C	K07557	archaeosine synthase alpha-subunit [EC:2.6.1.97 2.6.1.-]								Domain of unknown function (DUF5591) [PF17884.3]; Queuine tRNA-ribosyltransferase [PF01702.20]; Patch-forming domain C2 of tRNA-guanine transglycosylase [PF14810.8]; PUA domain [PF01472.22]				0
Control_Arc_MAG_1_g_Methanoperedens_Control_Arc_MAG_1_g_Methanoperedens_contig_106_18	Control_Arc_MAG_1_g_Methanoperedens	Control_Arc_MAG_1_g_Methanoperedens_contig_106	18	15754	16578	1	D										Xylose isomerase-like TIM barrel [PF01261.26]				0
Control_Arc_MAG_1_g_Methanoperedens_Control_Arc_MAG_1_g_Methanoperedens_contig_106_19	Control_Arc_MAG_1_g_Methanoperedens	Control_Arc_MAG_1_g_Methanoperedens_contig_106	19	16590	16955	-1	D										Response regulator receiver domain [PF00072.26]		REFSEQ hybrid sensor histidine kinase - response regulator; Xu	Xu	0
Control_Arc_MAG_1_g_Methanoperedens_Control_Arc_MAG_1_g_Methanoperedens_contig_106_20	Control_Arc_MAG_1_g_Methanoperedens	Control_Arc_MAG_1_g_Methanoperedens_contig_106	20	16948	17289	-1	E														0
Control_Arc_MAG_1_g_Methanoperedens_Control_Arc_MAG_1_g_Methanoperedens_contig_106_21	Control_Arc_MAG_1_g_Methanoperedens	Control_Arc_MAG_1_g_Methanoperedens_contig_106	21	17552	19018	-1	C	K08482	circadian clock protein KaiC								KaiC [PF06745.15]; GvpD gas vesicle protein [PF07088.13]; DnaB-like helicase C terminal domain [PF03796.17]; Rad51 [PF08423.13]; AAA domain [PF13481.8]				0
Control_Arc_MAG_1_g_Methanoperedens_Control_Arc_MAG_1_g_Methanoperedens_contig_106_22	Control_Arc_MAG_1_g_Methanoperedens	Control_Arc_MAG_1_g_Methanoperedens_contig_106	22	19113	20093	-1	D										O-methyltransferase domain [PF00891.20]; Methyltransferase domain [PF08242.14]				0
Control_Arc_MAG_1_g_Methanoperedens_Control_Arc_MAG_1_g_Methanoperedens_contig_106_23	Control_Arc_MAG_1_g_Methanoperedens	Control_Arc_MAG_1_g_Methanoperedens_contig_106	23	20168	20476	-1	E														0
Control_Arc_MAG_1_g_Methanoperedens_Control_Arc_MAG_1_g_Methanoperedens_contig_106_24	Control_Arc_MAG_1_g_Methanoperedens	Control_Arc_MAG_1_g_Methanoperedens_contig_106	24	20461	20892	-1	E														0
Control_Arc_MAG_1_g_Methanoperedens_Control_Arc_MAG_1_g_Methanoperedens_contig_106_25	Control_Arc_MAG_1_g_Methanoperedens	Control_Arc_MAG_1_g_Methanoperedens_contig_106	25	20902	22035	-1	C	K01990	ABC-2 type transport system ATP-binding protein								ABC transporter [PF00005.29]				0
Control_Arc_MAG_1_g_Methanoperedens_Control_Arc_MAG_1_g_Methanoperedens_contig_106_26	Control_Arc_MAG_1_g_Methanoperedens	Control_Arc_MAG_1_g_Methanoperedens_contig_106	26	22372	22872	1	D										YhcG PDDEXK nuclease domain [PF06250.13]				0
Control_Arc_MAG_1_g_Methanoperedens_Control_Arc_MAG_1_g_Methanoperedens_contig_106_27	Control_Arc_MAG_1_g_Methanoperedens	Control_Arc_MAG_1_g_Methanoperedens_contig_106	27	22869	23372	1	E														0
Control_Arc_MAG_1_g_Methanoperedens_Control_Arc_MAG_1_g_Methanoperedens_contig_106_28	Control_Arc_MAG_1_g_Methanoperedens	Control_Arc_MAG_1_g_Methanoperedens_contig_106	28	23780	23938	1	E														0
Control_Arc_MAG_1_g_Methanoperedens_Control_Arc_MAG_1_g_Methanoperedens_contig_106_29	Control_Arc_MAG_1_g_Methanoperedens	Control_Arc_MAG_1_g_Methanoperedens_contig_106	29	23958	24074	1	D										AsnC-type helix-turn-helix domain [PF13404.8]				0
Control_Arc_MAG_1_g_Methanoperedens_Control_Arc_MAG_1_g_Methanoperedens_contig_106_30	Control_Arc_MAG_1_g_Methanoperedens	Control_Arc_MAG_1_g_Methanoperedens_contig_106	30	24122	25219	1	D										Putative S-adenosyl-L-methionine-dependent methyltransferase [PF02636.19]				0
Control_Arc_MAG_1_g_Methanoperedens_Control_Arc_MAG_1_g_Methanoperedens_contig_106_31	Control_Arc_MAG_1_g_Methanoperedens	Control_Arc_MAG_1_g_Methanoperedens_contig_106	31	25226	25462	-1	E														0
Control_Arc_MAG_1_g_Methanoperedens_Control_Arc_MAG_1_g_Methanoperedens_contig_106_32	Control_Arc_MAG_1_g_Methanoperedens	Control_Arc_MAG_1_g_Methanoperedens_contig_106	32	25571	26224	1	C	K10773	endonuclease III [EC:4.2.99.18]								HhH-GPD superfamily base excision DNA repair protein [PF00730.27]; Helix-hairpin-helix motif [PF00633.25]				0
Control_Arc_MAG_1_g_Methanoperedens_Control_Arc_MAG_1_g_Methanoperedens_contig_106_33	Control_Arc_MAG_1_g_Methanoperedens	Control_Arc_MAG_1_g_Methanoperedens_contig_106	33	26363	26575	1	D										TRAM domain [PF01938.22]				0
Control_Arc_MAG_1_g_Methanoperedens_Control_Arc_MAG_1_g_Methanoperedens_contig_106_34	Control_Arc_MAG_1_g_Methanoperedens	Control_Arc_MAG_1_g_Methanoperedens_contig_106	34	26592	26780	1	E														0
Control_Arc_MAG_1_g_Methanoperedens_Control_Arc_MAG_1_g_Methanoperedens_contig_106_35	Control_Arc_MAG_1_g_Methanoperedens	Control_Arc_MAG_1_g_Methanoperedens_contig_106	35	26883	27071	1	E														0
Control_Arc_MAG_1_g_Methanoperedens_Control_Arc_MAG_1_g_Methanoperedens_contig_106_36	Control_Arc_MAG_1_g_Methanoperedens	Control_Arc_MAG_1_g_Methanoperedens_contig_106	36	27153	28076	-1	C	K00872	homoserine kinase [EC:2.7.1.39]								GHMP kinases N terminal domain [PF00288.28]				0
Control_Arc_MAG_1_g_Methanoperedens_Control_Arc_MAG_1_g_Methanoperedens_contig_106_37	Control_Arc_MAG_1_g_Methanoperedens	Control_Arc_MAG_1_g_Methanoperedens_contig_106	37	28148	28819	1	C	K03523	biotin transport system substrate-specific component								BioY family [PF02632.16]				0
Control_Arc_MAG_1_g_Methanoperedens_Control_Arc_MAG_1_g_Methanoperedens_contig_106_38	Control_Arc_MAG_1_g_Methanoperedens	Control_Arc_MAG_1_g_Methanoperedens_contig_106	38	28816	29295	1	C	K07060	endoribonuclease Nob1 [EC:3.1.-.-]								PIN domain of ribonuclease [PF17146.6]				0
Control_Arc_MAG_1_g_Methanoperedens_Control_Arc_MAG_1_g_Methanoperedens_contig_106_39	Control_Arc_MAG_1_g_Methanoperedens	Control_Arc_MAG_1_g_Methanoperedens_contig_106	39	29532	30872	1	D			MER0217886	S01E	MER0217886 - subfamily S1E unassigned peptidases (Chlorobium phaeobacteroides) [S01.UPE]#S01E#{peptidase unit: 121-307}~source YP_912845~	FALSE	0.333	102	6.07e-21	Peptidase family S64 [PF08192.13]				0
Control_Arc_MAG_1_g_Methanoperedens_Control_Arc_MAG_1_g_Methanoperedens_contig_106_40	Control_Arc_MAG_1_g_Methanoperedens	Control_Arc_MAG_1_g_Methanoperedens_contig_106	40	31080	31703	1	C	K00762	orotate phosphoribosyltransferase [EC:2.4.2.10]								Phosphoribosyl transferase domain [PF00156.29]				0
Control_Arc_MAG_1_g_Methanoperedens_Control_Arc_MAG_1_g_Methanoperedens_contig_106_41	Control_Arc_MAG_1_g_Methanoperedens	Control_Arc_MAG_1_g_Methanoperedens_contig_106	41	31722	33242	1	C	K02232	adenosylcobyric acid synthase [EC:6.3.5.10]	MER0129620	C26	MER0129620 - family C26 non-peptidase homologues (Slackia heliotrinireducens) [C26.UNW]#C26#{peptidase unit: 139-503}~source GEBA2500171341~	FALSE	0.409	260	5.3e-73	CobB/CobQ-like glutamine amidotransferase domain [PF07685.16]; AAA domain [PF13500.8]; Glutamine amidotransferase class-I [PF00117.30]				0
Control_Arc_MAG_1_g_Methanoperedens_Control_Arc_MAG_1_g_Methanoperedens_contig_106_42	Control_Arc_MAG_1_g_Methanoperedens	Control_Arc_MAG_1_g_Methanoperedens_contig_106	42	33229	34170	1	C	K18237	ribose 1,5-bisphosphate isomerase [EC:5.3.1.29]								Initiation factor 2 subunit family [PF01008.19]				0
Control_Arc_MAG_1_g_Methanoperedens_Control_Arc_MAG_1_g_Methanoperedens_contig_106_43	Control_Arc_MAG_1_g_Methanoperedens	Control_Arc_MAG_1_g_Methanoperedens_contig_106	43	34157	35011	-1	C	K06936	archaeosine synthase beta-subunit [EC:2.6.1.-]												0
Control_Arc_MAG_1_g_Methanoperedens_Control_Arc_MAG_1_g_Methanoperedens_contig_106_44	Control_Arc_MAG_1_g_Methanoperedens	Control_Arc_MAG_1_g_Methanoperedens_contig_106	44	35067	35354	1	E														0
Control_Arc_MAG_1_g_Methanoperedens_Control_Arc_MAG_1_g_Methanoperedens_contig_106_45	Control_Arc_MAG_1_g_Methanoperedens	Control_Arc_MAG_1_g_Methanoperedens_contig_106	45	35313	35531	-1	E														0
Control_Arc_MAG_1_g_Methanoperedens_Control_Arc_MAG_1_g_Methanoperedens_contig_106_46	Control_Arc_MAG_1_g_Methanoperedens	Control_Arc_MAG_1_g_Methanoperedens_contig_106	46	35988	36164	-1	E														0
Control_Arc_MAG_1_g_Methanoperedens_Control_Arc_MAG_1_g_Methanoperedens_contig_1065_1	Control_Arc_MAG_1_g_Methanoperedens	Control_Arc_MAG_1_g_Methanoperedens_contig_1065	1	605	1105	-1	E														0
Control_Arc_MAG_1_g_Methanoperedens_Control_Arc_MAG_1_g_Methanoperedens_contig_1065_2	Control_Arc_MAG_1_g_Methanoperedens	Control_Arc_MAG_1_g_Methanoperedens_contig_1065	2	1205	1735	1	C	K03638	molybdopterin adenylyltransferase [EC:2.7.7.75]								Probable molybdopterin binding domain [PF00994.26]				0
Control_Arc_MAG_1_g_Methanoperedens_Control_Arc_MAG_1_g_Methanoperedens_contig_1065_3	Control_Arc_MAG_1_g_Methanoperedens	Control_Arc_MAG_1_g_Methanoperedens_contig_1065	3	1751	3703	-1	C	K01895	acetyl-CoA synthetase [EC:6.2.1.1]								AMP-binding enzyme [PF00501.30]; Acetyl-coenzyme A synthetase N-terminus [PF16177.7]; AMP-binding enzyme C-terminal domain [PF13193.8]				0
Control_Arc_MAG_1_g_Methanoperedens_Control_Arc_MAG_1_g_Methanoperedens_contig_1065_4	Control_Arc_MAG_1_g_Methanoperedens	Control_Arc_MAG_1_g_Methanoperedens_contig_1065	4	3754	4188	-1	E														0
Control_Arc_MAG_1_g_Methanoperedens_Control_Arc_MAG_1_g_Methanoperedens_contig_1065_5	Control_Arc_MAG_1_g_Methanoperedens	Control_Arc_MAG_1_g_Methanoperedens_contig_1065	5	4185	4673	-1	D										NADH ubiquinone oxidoreductase, 20 Kd subunit [PF01058.24]				0
Control_Arc_MAG_1_g_Methanoperedens_Control_Arc_MAG_1_g_Methanoperedens_contig_1065_6	Control_Arc_MAG_1_g_Methanoperedens	Control_Arc_MAG_1_g_Methanoperedens_contig_1065	6	4670	5008	-1	D										4Fe-4S dicluster domain [PF12838.9]; 4Fe-4S dicluster domain [PF13187.8]; 4Fe-4S dicluster domain [PF13237.8]; 4Fe-4S dicluster domain [PF14697.8]; 4Fe-4S double cluster binding domain [PF13484.8]; 4Fe-4S dicluster domain [PF13183.8]; 4Fe-4S dicluster domain [PF13247.8]; 4Fe-4S dicluster domain [PF13534.8]; 4Fe-4S binding domain [PF00037.29]; 4Fe-4S binding domain [PF12837.9]; Electron transfer f…				0
Control_Arc_MAG_1_g_Methanoperedens_Control_Arc_MAG_1_g_Methanoperedens_contig_1065_7	Control_Arc_MAG_1_g_Methanoperedens	Control_Arc_MAG_1_g_Methanoperedens_contig_1065	7	5017	6582	-1	D										Respiratory-chain NADH dehydrogenase, 49 Kd subunit [PF00346.21]; Respiratory-chain NADH dehydrogenase, 30 Kd subunit [PF00329.21]				0
Control_Arc_MAG_1_g_Methanoperedens_Control_Arc_MAG_1_g_Methanoperedens_contig_1065_8	Control_Arc_MAG_1_g_Methanoperedens	Control_Arc_MAG_1_g_Methanoperedens_contig_1065	8	6587	8041	-1	C	K12141	hydrogenase-4 component F [EC:1.-.-.-]								Proton-conducting membrane transporter [PF00361.22]				0
Control_Arc_MAG_1_g_Methanoperedens_Control_Arc_MAG_1_g_Methanoperedens_contig_1065_9	Control_Arc_MAG_1_g_Methanoperedens	Control_Arc_MAG_1_g_Methanoperedens_contig_1065	9	8046	8705	-1	C	K12140	hydrogenase-4 component E [EC:1.-.-.-]												0
Control_Arc_MAG_1_g_Methanoperedens_Control_Arc_MAG_1_g_Methanoperedens_contig_1065_10	Control_Arc_MAG_1_g_Methanoperedens	Control_Arc_MAG_1_g_Methanoperedens_contig_1065	10	8709	9659	-1	D										NADH dehydrogenase [PF00146.23]				0
Control_Arc_MAG_1_g_Methanoperedens_Control_Arc_MAG_1_g_Methanoperedens_contig_1065_11	Control_Arc_MAG_1_g_Methanoperedens	Control_Arc_MAG_1_g_Methanoperedens_contig_1065	11	9787	11358	-1	D										Proton-conducting membrane transporter [PF00361.22]				0
Control_Arc_MAG_1_g_Methanoperedens_Control_Arc_MAG_1_g_Methanoperedens_contig_1065_12	Control_Arc_MAG_1_g_Methanoperedens	Control_Arc_MAG_1_g_Methanoperedens_contig_1065	12	11575	11925	1	E														0
Control_Arc_MAG_1_g_Methanoperedens_Control_Arc_MAG_1_g_Methanoperedens_contig_1065_13	Control_Arc_MAG_1_g_Methanoperedens	Control_Arc_MAG_1_g_Methanoperedens_contig_1065	13	11998	12303	-1	E														0
Control_Arc_MAG_1_g_Methanoperedens_Control_Arc_MAG_1_g_Methanoperedens_contig_1065_14	Control_Arc_MAG_1_g_Methanoperedens	Control_Arc_MAG_1_g_Methanoperedens_contig_1065	14	12454	12633	-1	E														0
Control_Arc_MAG_1_g_Methanoperedens_Control_Arc_MAG_1_g_Methanoperedens_contig_1065_15	Control_Arc_MAG_1_g_Methanoperedens	Control_Arc_MAG_1_g_Methanoperedens_contig_1065	15	12572	12730	-1	E														0
Control_Arc_MAG_1_g_Methanoperedens_Control_Arc_MAG_1_g_Methanoperedens_contig_1065_16	Control_Arc_MAG_1_g_Methanoperedens	Control_Arc_MAG_1_g_Methanoperedens_contig_1065	16	12977	13450	1	D										AAA domain [PF13173.8]				0
Control_Arc_MAG_1_g_Methanoperedens_Control_Arc_MAG_1_g_Methanoperedens_contig_1065_17	Control_Arc_MAG_1_g_Methanoperedens	Control_Arc_MAG_1_g_Methanoperedens_contig_1065	17	13545	13952	1	D										Domain of unknown function (DUF4143) [PF13635.8]				0
Control_Arc_MAG_1_g_Methanoperedens_Control_Arc_MAG_1_g_Methanoperedens_contig_1068_1	Control_Arc_MAG_1_g_Methanoperedens	Control_Arc_MAG_1_g_Methanoperedens_contig_1068	1	41	1540	-1	C	K22083	methylamine---glutamate N-methyltransferase subunit C [EC:2.1.1.21]								Conserved region in glutamate synthase [PF01645.19]; 4Fe-4S dicluster domain [PF14697.8]; Glutamate synthase central domain [PF04898.16]; 4Fe-4S dicluster domain [PF13187.8]; 4Fe-4S dicluster domain [PF12838.9]; 4Fe-4S dicluster domain [PF13237.8]				1
Control_Arc_MAG_1_g_Methanoperedens_Control_Arc_MAG_1_g_Methanoperedens_contig_1068_2	Control_Arc_MAG_1_g_Methanoperedens	Control_Arc_MAG_1_g_Methanoperedens_contig_1068	2	1540	2616	-1	D			MER0231459	C44	MER0231459 - PF0204 protein ({Pyrococcus furiosus }) (Methanocella arvoryzae) [C44.A09]#C44#{peptidase unit: 15-360}~source YP_684894~	TRUE	0.704	490	1.71e-154	Glutamine amidotransferases class-II [PF00310.23]; Glutamine amidotransferase domain [PF13522.8]				0
Control_Arc_MAG_1_g_Methanoperedens_Control_Arc_MAG_1_g_Methanoperedens_contig_1068_3	Control_Arc_MAG_1_g_Methanoperedens	Control_Arc_MAG_1_g_Methanoperedens_contig_1068	3	2606	3943	-1	C	K03389,K03389	heterodisulfide reductase subunit B2 [EC:1.8.7.3 1.8.98.4 1.8.98.5 1.8.98.6]; heterodisulfide reductase subunit B2 [EC:1.8.7.3 1.8.98.4 1.8.98.5 1.8.98.6]								4Fe-4S dicluster domain [PF13534.8]; 4Fe-4S dicluster domain [PF13183.8]; Cysteine-rich domain [PF02754.18]; 4Fe-4S dicluster domain [PF13237.8]; 4Fe-4S dicluster domain [PF13187.8]				0
Control_Arc_MAG_1_g_Methanoperedens_Control_Arc_MAG_1_g_Methanoperedens_contig_1068_4	Control_Arc_MAG_1_g_Methanoperedens	Control_Arc_MAG_1_g_Methanoperedens_contig_1068	4	4471	5112	-1	C	K01838	beta-phosphoglucomutase [EC:5.4.2.6]								Haloacid dehalogenase-like hydrolase [PF13419.8]; haloacid dehalogenase-like hydrolase [PF00702.28]				0
Control_Arc_MAG_1_g_Methanoperedens_Control_Arc_MAG_1_g_Methanoperedens_contig_1068_5	Control_Arc_MAG_1_g_Methanoperedens	Control_Arc_MAG_1_g_Methanoperedens_contig_1068	5	5264	6151	-1	E														0
Control_Arc_MAG_1_g_Methanoperedens_Control_Arc_MAG_1_g_Methanoperedens_contig_1068_6	Control_Arc_MAG_1_g_Methanoperedens	Control_Arc_MAG_1_g_Methanoperedens_contig_1068	6	6168	8081	-1	C	K07041	uncharacterized protein								Metallo-beta-lactamase superfamily domain [PF16661.7]; Beta-Casp domain [PF10996.10]; KH domain [PF17214.5]; Beta-lactamase superfamily domain [PF12706.9]; Metallo-beta-lactamase superfamily [PF00753.29]; Zn-dependent metallo-hydrolase RNA specificity domain [PF07521.14]; Beta-lactamase superfamily domain [PF13483.8]				0
Control_Arc_MAG_1_g_Methanoperedens_Control_Arc_MAG_1_g_Methanoperedens_contig_1068_7	Control_Arc_MAG_1_g_Methanoperedens	Control_Arc_MAG_1_g_Methanoperedens_contig_1068	7	8120	8749	-1	C	K03433	proteasome beta subunit [EC:3.4.25.1]	MER1359814	T01A	MER1359814 - subfamily T1A unassigned peptidases () [T01.UPA]#T01A#{peptidase unit: 9-206}~source PKL53849~	FALSE	0.812	331	2.8e-102	Proteasome subunit [PF00227.28]				0
Control_Arc_MAG_1_g_Methanoperedens_Control_Arc_MAG_1_g_Methanoperedens_contig_1068_8	Control_Arc_MAG_1_g_Methanoperedens	Control_Arc_MAG_1_g_Methanoperedens_contig_1068	8	8870	9568	1	C	K07053,K07053	3',5'-nucleoside bisphosphate phosphatase [EC:3.1.3.97]; 3',5'-nucleoside bisphosphate phosphatase [EC:3.1.3.97]								PHP domain [PF02811.21]; PHP-associated [PF13263.8]				0
Control_Arc_MAG_1_g_Methanoperedens_Control_Arc_MAG_1_g_Methanoperedens_contig_1068_9	Control_Arc_MAG_1_g_Methanoperedens	Control_Arc_MAG_1_g_Methanoperedens_contig_1068	9	9565	10974	1	D										Flavin containing amine oxidoreductase [PF01593.26]; NAD(P)-binding Rossmann-like domain [PF13450.8]; HI0933-like protein [PF03486.16]; FAD binding domain [PF00890.26]; FAD dependent oxidoreductase [PF01266.26]; Pyridine nucleotide-disulphide oxidoreductase [PF13738.8]; FAD binding domain [PF01494.21]; FAD dependent oxidoreductase [PF12831.9]; Thi4 family [PF01946.19]; Flavin-binding monooxygenas…				0
Control_Arc_MAG_1_g_Methanoperedens_Control_Arc_MAG_1_g_Methanoperedens_contig_1068_10	Control_Arc_MAG_1_g_Methanoperedens	Control_Arc_MAG_1_g_Methanoperedens_contig_1068	10	10980	11324	-1	E														0
Control_Arc_MAG_1_g_Methanoperedens_Control_Arc_MAG_1_g_Methanoperedens_contig_1068_11	Control_Arc_MAG_1_g_Methanoperedens	Control_Arc_MAG_1_g_Methanoperedens_contig_1068	11	11428	12231	1	D										Xylose isomerase-like TIM barrel [PF01261.26]				0
Control_Arc_MAG_1_g_Methanoperedens_Control_Arc_MAG_1_g_Methanoperedens_contig_1068_12	Control_Arc_MAG_1_g_Methanoperedens	Control_Arc_MAG_1_g_Methanoperedens_contig_1068	12	12552	12851	1	D			MER0073142	M24B	MER0073142 - subfamily M24B non-peptidase homologues (Ralstonia pickettii) [M24.UNB]#M24B#{peptidase unit: 138-372}~source YP_008595562~	FALSE	0.514	89	1.5e-20	Metallopeptidase family M24 [PF00557.26]				0
Control_Arc_MAG_1_g_Methanoperedens_Control_Arc_MAG_1_g_Methanoperedens_contig_1068_13	Control_Arc_MAG_1_g_Methanoperedens	Control_Arc_MAG_1_g_Methanoperedens_contig_1068	13	12912	13556	1	D										Helicase conserved C-terminal domain [PF00271.33]				0
Control_Arc_MAG_1_g_Methanoperedens_Control_Arc_MAG_1_g_Methanoperedens_contig_1069_1	Control_Arc_MAG_1_g_Methanoperedens	Control_Arc_MAG_1_g_Methanoperedens_contig_1069	1	1	96	1	E														0
Control_Arc_MAG_1_g_Methanoperedens_Control_Arc_MAG_1_g_Methanoperedens_contig_1069_2	Control_Arc_MAG_1_g_Methanoperedens	Control_Arc_MAG_1_g_Methanoperedens_contig_1069	2	106	798	1	E														0
Control_Arc_MAG_1_g_Methanoperedens_Control_Arc_MAG_1_g_Methanoperedens_contig_1069_3	Control_Arc_MAG_1_g_Methanoperedens	Control_Arc_MAG_1_g_Methanoperedens_contig_1069	3	801	1571	1	E														0
Control_Arc_MAG_1_g_Methanoperedens_Control_Arc_MAG_1_g_Methanoperedens_contig_1069_4	Control_Arc_MAG_1_g_Methanoperedens	Control_Arc_MAG_1_g_Methanoperedens_contig_1069	4	1568	1783	1	E														0
Control_Arc_MAG_1_g_Methanoperedens_Control_Arc_MAG_1_g_Methanoperedens_contig_1069_5	Control_Arc_MAG_1_g_Methanoperedens	Control_Arc_MAG_1_g_Methanoperedens_contig_1069	5	1780	2091	1	E														0
Control_Arc_MAG_1_g_Methanoperedens_Control_Arc_MAG_1_g_Methanoperedens_contig_1069_6	Control_Arc_MAG_1_g_Methanoperedens	Control_Arc_MAG_1_g_Methanoperedens_contig_1069	6	2446	2763	1	D			MER0469881	M15C	MER0469881 - subfamily M15C unassigned peptidases (Providencia stuartii) [M15.UPC]#M15C#{peptidase unit: 17-108}~source YP_006215488~	FALSE	0.592	78	2.6e-16					0
Control_Arc_MAG_1_g_Methanoperedens_Control_Arc_MAG_1_g_Methanoperedens_contig_1069_7	Control_Arc_MAG_1_g_Methanoperedens	Control_Arc_MAG_1_g_Methanoperedens_contig_1069	7	2791	3015	1	E														0
Control_Arc_MAG_1_g_Methanoperedens_Control_Arc_MAG_1_g_Methanoperedens_contig_1069_8	Control_Arc_MAG_1_g_Methanoperedens	Control_Arc_MAG_1_g_Methanoperedens_contig_1069	8	3077	3667	1	D										Permuted papain-like amidase enzyme, YaeF/YiiX, C92 family [PF05708.14]				0
Control_Arc_MAG_1_g_Methanoperedens_Control_Arc_MAG_1_g_Methanoperedens_contig_1069_9	Control_Arc_MAG_1_g_Methanoperedens	Control_Arc_MAG_1_g_Methanoperedens_contig_1069	9	3858	4079	-1	E												REFSEQ hypothetical protein; Xu	Xu	1
Control_Arc_MAG_1_g_Methanoperedens_Control_Arc_MAG_1_g_Methanoperedens_contig_1069_10	Control_Arc_MAG_1_g_Methanoperedens	Control_Arc_MAG_1_g_Methanoperedens_contig_1069	10	4085	4339	-1	E														0
Control_Arc_MAG_1_g_Methanoperedens_Control_Arc_MAG_1_g_Methanoperedens_contig_1069_11	Control_Arc_MAG_1_g_Methanoperedens	Control_Arc_MAG_1_g_Methanoperedens_contig_1069	11	4353	4502	-1	D										Ogr/Delta-like zinc finger [PF04606.14]				0
Control_Arc_MAG_1_g_Methanoperedens_Control_Arc_MAG_1_g_Methanoperedens_contig_1069_12	Control_Arc_MAG_1_g_Methanoperedens	Control_Arc_MAG_1_g_Methanoperedens_contig_1069	12	4506	4886	-1	D										Archaeal holliday junction resolvase (hjc) [PF01870.20]				0
Control_Arc_MAG_1_g_Methanoperedens_Control_Arc_MAG_1_g_Methanoperedens_contig_1069_13	Control_Arc_MAG_1_g_Methanoperedens	Control_Arc_MAG_1_g_Methanoperedens_contig_1069	13	5195	5371	-1	E														0
Control_Arc_MAG_1_g_Methanoperedens_Control_Arc_MAG_1_g_Methanoperedens_contig_1069_14	Control_Arc_MAG_1_g_Methanoperedens	Control_Arc_MAG_1_g_Methanoperedens_contig_1069	14	5610	5912	-1	E														0
Control_Arc_MAG_1_g_Methanoperedens_Control_Arc_MAG_1_g_Methanoperedens_contig_1069_15	Control_Arc_MAG_1_g_Methanoperedens	Control_Arc_MAG_1_g_Methanoperedens_contig_1069	15	6072	6263	-1	E														0
Control_Arc_MAG_1_g_Methanoperedens_Control_Arc_MAG_1_g_Methanoperedens_contig_1069_16	Control_Arc_MAG_1_g_Methanoperedens	Control_Arc_MAG_1_g_Methanoperedens_contig_1069	16	6247	6462	-1	E														0
Control_Arc_MAG_1_g_Methanoperedens_Control_Arc_MAG_1_g_Methanoperedens_contig_1069_17	Control_Arc_MAG_1_g_Methanoperedens	Control_Arc_MAG_1_g_Methanoperedens_contig_1069	17	6594	7391	-1	E														0
Control_Arc_MAG_1_g_Methanoperedens_Control_Arc_MAG_1_g_Methanoperedens_contig_1069_18	Control_Arc_MAG_1_g_Methanoperedens	Control_Arc_MAG_1_g_Methanoperedens_contig_1069	18	7401	8027	-1	E														0
Control_Arc_MAG_1_g_Methanoperedens_Control_Arc_MAG_1_g_Methanoperedens_contig_1069_19	Control_Arc_MAG_1_g_Methanoperedens	Control_Arc_MAG_1_g_Methanoperedens_contig_1069	19	8020	8907	-1	D										RecT family [PF03837.16]				0
Control_Arc_MAG_1_g_Methanoperedens_Control_Arc_MAG_1_g_Methanoperedens_contig_1069_20	Control_Arc_MAG_1_g_Methanoperedens	Control_Arc_MAG_1_g_Methanoperedens_contig_1069	20	8900	9037	-1	E														0
Control_Arc_MAG_1_g_Methanoperedens_Control_Arc_MAG_1_g_Methanoperedens_contig_1069_21	Control_Arc_MAG_1_g_Methanoperedens	Control_Arc_MAG_1_g_Methanoperedens_contig_1069	21	9037	9264	-1	E														0
Control_Arc_MAG_1_g_Methanoperedens_Control_Arc_MAG_1_g_Methanoperedens_contig_1069_22	Control_Arc_MAG_1_g_Methanoperedens	Control_Arc_MAG_1_g_Methanoperedens_contig_1069	22	9407	9742	-1	E														0
Control_Arc_MAG_1_g_Methanoperedens_Control_Arc_MAG_1_g_Methanoperedens_contig_1069_23	Control_Arc_MAG_1_g_Methanoperedens	Control_Arc_MAG_1_g_Methanoperedens_contig_1069	23	9841	10236	-1	C	K06884	uncharacterized protein												0
Control_Arc_MAG_1_g_Methanoperedens_Control_Arc_MAG_1_g_Methanoperedens_contig_1069_24	Control_Arc_MAG_1_g_Methanoperedens	Control_Arc_MAG_1_g_Methanoperedens_contig_1069	24	10247	10894	-1	E														0
Control_Arc_MAG_1_g_Methanoperedens_Control_Arc_MAG_1_g_Methanoperedens_contig_1069_25	Control_Arc_MAG_1_g_Methanoperedens	Control_Arc_MAG_1_g_Methanoperedens_contig_1069	25	12106	13395	1	D										DnaB-like helicase N terminal domain [PF00772.23]; DnaB-like helicase C terminal domain [PF03796.17]				0
Control_Arc_MAG_1_g_Methanoperedens_Control_Arc_MAG_1_g_Methanoperedens_contig_1069_26	Control_Arc_MAG_1_g_Methanoperedens	Control_Arc_MAG_1_g_Methanoperedens_contig_1069	26	13602	13712	1	E														0
Control_Arc_MAG_1_g_Methanoperedens_Control_Arc_MAG_1_g_Methanoperedens_contig_1069_27	Control_Arc_MAG_1_g_Methanoperedens	Control_Arc_MAG_1_g_Methanoperedens_contig_1069	27	13774	13965	1	E														0
Control_Arc_MAG_1_g_Methanoperedens_Control_Arc_MAG_1_g_Methanoperedens_contig_107_1	Control_Arc_MAG_1_g_Methanoperedens	Control_Arc_MAG_1_g_Methanoperedens_contig_107	1	92	253	-1	E														0
Control_Arc_MAG_1_g_Methanoperedens_Control_Arc_MAG_1_g_Methanoperedens_contig_107_2	Control_Arc_MAG_1_g_Methanoperedens	Control_Arc_MAG_1_g_Methanoperedens_contig_107	2	282	1079	-1	D										Nucleotidyltransferase of unknown function (DUF6036) [PF19502.1]; Nucleotidyl transferase of unknown function (DUF2204) [PF09970.11]				0
Control_Arc_MAG_1_g_Methanoperedens_Control_Arc_MAG_1_g_Methanoperedens_contig_107_3	Control_Arc_MAG_1_g_Methanoperedens	Control_Arc_MAG_1_g_Methanoperedens_contig_107	3	1081	2013	-1	E														0
Control_Arc_MAG_1_g_Methanoperedens_Control_Arc_MAG_1_g_Methanoperedens_contig_107_4	Control_Arc_MAG_1_g_Methanoperedens	Control_Arc_MAG_1_g_Methanoperedens_contig_107	4	2113	3285	-1	D										Predicted membrane protein (DUF2254) [PF10011.11]				0
Control_Arc_MAG_1_g_Methanoperedens_Control_Arc_MAG_1_g_Methanoperedens_contig_107_5	Control_Arc_MAG_1_g_Methanoperedens	Control_Arc_MAG_1_g_Methanoperedens_contig_107	5	3233	3382	-1	E														0
Control_Arc_MAG_1_g_Methanoperedens_Control_Arc_MAG_1_g_Methanoperedens_contig_107_6	Control_Arc_MAG_1_g_Methanoperedens	Control_Arc_MAG_1_g_Methanoperedens_contig_107	6	3465	4361	-1	E														0
Control_Arc_MAG_1_g_Methanoperedens_Control_Arc_MAG_1_g_Methanoperedens_contig_107_7	Control_Arc_MAG_1_g_Methanoperedens	Control_Arc_MAG_1_g_Methanoperedens_contig_107	7	4312	5352	-1	E														0
Control_Arc_MAG_1_g_Methanoperedens_Control_Arc_MAG_1_g_Methanoperedens_contig_107_8	Control_Arc_MAG_1_g_Methanoperedens	Control_Arc_MAG_1_g_Methanoperedens_contig_107	8	6163	6558	1	E														0
Control_Arc_MAG_1_g_Methanoperedens_Control_Arc_MAG_1_g_Methanoperedens_contig_107_9	Control_Arc_MAG_1_g_Methanoperedens	Control_Arc_MAG_1_g_Methanoperedens_contig_107	9	6613	7017	1	E														0
Control_Arc_MAG_1_g_Methanoperedens_Control_Arc_MAG_1_g_Methanoperedens_contig_107_10	Control_Arc_MAG_1_g_Methanoperedens	Control_Arc_MAG_1_g_Methanoperedens_contig_107	10	7014	7445	1	C	K03630	DNA repair protein RadC								RadC-like JAB domain [PF04002.17]				0
Control_Arc_MAG_1_g_Methanoperedens_Control_Arc_MAG_1_g_Methanoperedens_contig_107_11	Control_Arc_MAG_1_g_Methanoperedens	Control_Arc_MAG_1_g_Methanoperedens_contig_107	11	7461	8480	1	C	K15342	CRISP-associated protein Cas1								CRISPR associated protein Cas1 [PF01867.18]				0
Control_Arc_MAG_1_g_Methanoperedens_Control_Arc_MAG_1_g_Methanoperedens_contig_107_12	Control_Arc_MAG_1_g_Methanoperedens	Control_Arc_MAG_1_g_Methanoperedens_contig_107	12	8449	8739	1	E														0
Control_Arc_MAG_1_g_Methanoperedens_Control_Arc_MAG_1_g_Methanoperedens_contig_107_13	Control_Arc_MAG_1_g_Methanoperedens	Control_Arc_MAG_1_g_Methanoperedens_contig_107	13	8963	11014	1	E														0
Control_Arc_MAG_1_g_Methanoperedens_Control_Arc_MAG_1_g_Methanoperedens_contig_107_14	Control_Arc_MAG_1_g_Methanoperedens	Control_Arc_MAG_1_g_Methanoperedens_contig_107	14	11077	12078	1	E														0
Control_Arc_MAG_1_g_Methanoperedens_Control_Arc_MAG_1_g_Methanoperedens_contig_107_15	Control_Arc_MAG_1_g_Methanoperedens	Control_Arc_MAG_1_g_Methanoperedens_contig_107	15	12210	12506	-1	D										Group II intron, maturase-specific domain [PF08388.13]				0
Control_Arc_MAG_1_g_Methanoperedens_Control_Arc_MAG_1_g_Methanoperedens_contig_107_16	Control_Arc_MAG_1_g_Methanoperedens	Control_Arc_MAG_1_g_Methanoperedens_contig_107	16	12696	13460	-1	C	K00986	RNA-directed DNA polymerase [EC:2.7.7.49]								Reverse transcriptase (RNA-dependent DNA polymerase) [PF00078.29]		REFSEQ reverse transcriptase; Xu	Xu	0
Control_Arc_MAG_1_g_Methanoperedens_Control_Arc_MAG_1_g_Methanoperedens_contig_107_17	Control_Arc_MAG_1_g_Methanoperedens	Control_Arc_MAG_1_g_Methanoperedens_contig_107	17	14010	14816	1	E														0
Control_Arc_MAG_1_g_Methanoperedens_Control_Arc_MAG_1_g_Methanoperedens_contig_107_18	Control_Arc_MAG_1_g_Methanoperedens	Control_Arc_MAG_1_g_Methanoperedens_contig_107	18	15357	15707	-1	E														0
Control_Arc_MAG_1_g_Methanoperedens_Control_Arc_MAG_1_g_Methanoperedens_contig_107_19	Control_Arc_MAG_1_g_Methanoperedens	Control_Arc_MAG_1_g_Methanoperedens_contig_107	19	15851	16036	1	E														0
Control_Arc_MAG_1_g_Methanoperedens_Control_Arc_MAG_1_g_Methanoperedens_contig_107_20	Control_Arc_MAG_1_g_Methanoperedens	Control_Arc_MAG_1_g_Methanoperedens_contig_107	20	16102	16236	1	E														0
Control_Arc_MAG_1_g_Methanoperedens_Control_Arc_MAG_1_g_Methanoperedens_contig_107_21	Control_Arc_MAG_1_g_Methanoperedens	Control_Arc_MAG_1_g_Methanoperedens_contig_107	21	16220	16609	1	D										PIN domain [PF01850.23]				0
Control_Arc_MAG_1_g_Methanoperedens_Control_Arc_MAG_1_g_Methanoperedens_contig_107_22	Control_Arc_MAG_1_g_Methanoperedens	Control_Arc_MAG_1_g_Methanoperedens_contig_107	22	16658	17134	1	E														0
Control_Arc_MAG_1_g_Methanoperedens_Control_Arc_MAG_1_g_Methanoperedens_contig_107_23	Control_Arc_MAG_1_g_Methanoperedens	Control_Arc_MAG_1_g_Methanoperedens_contig_107	23	17131	18378	1	C	K01154	type I restriction enzyme, S subunit [EC:3.1.21.3]												0
Control_Arc_MAG_1_g_Methanoperedens_Control_Arc_MAG_1_g_Methanoperedens_contig_107_24	Control_Arc_MAG_1_g_Methanoperedens	Control_Arc_MAG_1_g_Methanoperedens_contig_107	24	18384	18734	1	E														0
Control_Arc_MAG_1_g_Methanoperedens_Control_Arc_MAG_1_g_Methanoperedens_contig_107_25	Control_Arc_MAG_1_g_Methanoperedens	Control_Arc_MAG_1_g_Methanoperedens_contig_107	25	18731	19000	1	E														0
Control_Arc_MAG_1_g_Methanoperedens_Control_Arc_MAG_1_g_Methanoperedens_contig_107_26	Control_Arc_MAG_1_g_Methanoperedens	Control_Arc_MAG_1_g_Methanoperedens_contig_107	26	18993	19421	1	E														0
Control_Arc_MAG_1_g_Methanoperedens_Control_Arc_MAG_1_g_Methanoperedens_contig_107_27	Control_Arc_MAG_1_g_Methanoperedens	Control_Arc_MAG_1_g_Methanoperedens_contig_107	27	19487	20350	1	C	K03427	type I restriction enzyme M protein [EC:2.1.1.72]								N-6 DNA Methylase [PF02384.18]; Putative RNA methylase family UPF0020 [PF01170.20]				0
Control_Arc_MAG_1_g_Methanoperedens_Control_Arc_MAG_1_g_Methanoperedens_contig_107_28	Control_Arc_MAG_1_g_Methanoperedens	Control_Arc_MAG_1_g_Methanoperedens_contig_107	28	20430	20834	1	E														0
Control_Arc_MAG_1_g_Methanoperedens_Control_Arc_MAG_1_g_Methanoperedens_contig_107_29	Control_Arc_MAG_1_g_Methanoperedens	Control_Arc_MAG_1_g_Methanoperedens_contig_107	29	20892	21116	1	C	K03630	DNA repair protein RadC								RadC-like JAB domain [PF04002.17]				0
Control_Arc_MAG_1_g_Methanoperedens_Control_Arc_MAG_1_g_Methanoperedens_contig_107_30	Control_Arc_MAG_1_g_Methanoperedens	Control_Arc_MAG_1_g_Methanoperedens_contig_107	30	21123	21470	-1	E														0
Control_Arc_MAG_1_g_Methanoperedens_Control_Arc_MAG_1_g_Methanoperedens_contig_107_31	Control_Arc_MAG_1_g_Methanoperedens	Control_Arc_MAG_1_g_Methanoperedens_contig_107	31	21467	21799	-1	E														0
Control_Arc_MAG_1_g_Methanoperedens_Control_Arc_MAG_1_g_Methanoperedens_contig_107_32	Control_Arc_MAG_1_g_Methanoperedens	Control_Arc_MAG_1_g_Methanoperedens_contig_107	32	21857	24601	-1	C	K01872	alanyl-tRNA synthetase [EC:6.1.1.7]								tRNA synthetases class II (A) [PF01411.21]; DHHA1 domain [PF02272.21]; Threonyl and Alanyl tRNA synthetase second additional domain [PF07973.16]				0
Control_Arc_MAG_1_g_Methanoperedens_Control_Arc_MAG_1_g_Methanoperedens_contig_107_33	Control_Arc_MAG_1_g_Methanoperedens	Control_Arc_MAG_1_g_Methanoperedens_contig_107	33	24655	26169	-1	D										DHH family [PF01368.22]				0
Control_Arc_MAG_1_g_Methanoperedens_Control_Arc_MAG_1_g_Methanoperedens_contig_107_34	Control_Arc_MAG_1_g_Methanoperedens	Control_Arc_MAG_1_g_Methanoperedens_contig_107	34	26322	27317	1	C	K01974	RNA 3'-terminal phosphate cyclase (ATP) [EC:6.5.1.4]								RNA 3'-terminal phosphate cyclase [PF01137.23]; RNA 3'-terminal phosphate cyclase (RTC), insert domain [PF05189.15]				0
Control_Arc_MAG_1_g_Methanoperedens_Control_Arc_MAG_1_g_Methanoperedens_contig_107_35	Control_Arc_MAG_1_g_Methanoperedens	Control_Arc_MAG_1_g_Methanoperedens_contig_107	35	27369	28271	1	C	K03639	GTP 3',8-cyclase [EC:4.1.99.22]								Radical SAM superfamily [PF04055.23]; Molybdenum Cofactor Synthesis C [PF06463.15]; 4Fe-4S single cluster domain [PF13394.8]; 4Fe-4S single cluster domain [PF13353.8]				1
Control_Arc_MAG_1_g_Methanoperedens_Control_Arc_MAG_1_g_Methanoperedens_contig_107_36	Control_Arc_MAG_1_g_Methanoperedens	Control_Arc_MAG_1_g_Methanoperedens_contig_107	36	28282	28620	-1	D										B-block binding subunit of TFIIIC [PF04182.14]				0
Control_Arc_MAG_1_g_Methanoperedens_Control_Arc_MAG_1_g_Methanoperedens_contig_107_37	Control_Arc_MAG_1_g_Methanoperedens	Control_Arc_MAG_1_g_Methanoperedens_contig_107	37	28622	28846	-1	D										LSM domain [PF01423.24]				0
Control_Arc_MAG_1_g_Methanoperedens_Control_Arc_MAG_1_g_Methanoperedens_contig_107_38	Control_Arc_MAG_1_g_Methanoperedens	Control_Arc_MAG_1_g_Methanoperedens_contig_107	38	28882	29601	-1	C	K18853	dihydromethanopterin reductase (acceptor) [EC:1.5.99.15]								Flavoprotein [PF02441.21]; 4Fe-4S dicluster domain [PF14697.8]; 4Fe-4S dicluster domain [PF13247.8]; 4Fe-4S dicluster domain [PF12838.9]; 4Fe-4S dicluster domain [PF13237.8]				0
Control_Arc_MAG_1_g_Methanoperedens_Control_Arc_MAG_1_g_Methanoperedens_contig_107_39	Control_Arc_MAG_1_g_Methanoperedens	Control_Arc_MAG_1_g_Methanoperedens_contig_107	39	29854	30096	-1	E														0
Control_Arc_MAG_1_g_Methanoperedens_Control_Arc_MAG_1_g_Methanoperedens_contig_107_40	Control_Arc_MAG_1_g_Methanoperedens	Control_Arc_MAG_1_g_Methanoperedens_contig_107	40	30231	31226	-1	C	K00053	ketol-acid reductoisomerase [EC:1.1.1.86]								Acetohydroxy acid isomeroreductase, NADPH-binding domain [PF07991.14]; Acetohydroxy acid isomeroreductase, catalytic domain [PF01450.21]; S-adenosyl-L-homocysteine hydrolase, NAD binding domain [PF00670.23]				0
Control_Arc_MAG_1_g_Methanoperedens_Control_Arc_MAG_1_g_Methanoperedens_contig_107_41	Control_Arc_MAG_1_g_Methanoperedens	Control_Arc_MAG_1_g_Methanoperedens_contig_107	41	31293	31667	-1	E														0
Control_Arc_MAG_1_g_Methanoperedens_Control_Arc_MAG_1_g_Methanoperedens_contig_107_42	Control_Arc_MAG_1_g_Methanoperedens	Control_Arc_MAG_1_g_Methanoperedens_contig_107	42	31770	32798	1	C	K03442,K16052	small conductance mechanosensitive channel; MscS family membrane protein								Mechanosensitive ion channel [PF00924.20]				0
Control_Arc_MAG_1_g_Methanoperedens_Control_Arc_MAG_1_g_Methanoperedens_contig_107_43	Control_Arc_MAG_1_g_Methanoperedens	Control_Arc_MAG_1_g_Methanoperedens_contig_107	43	32803	33201	1	E														0
Control_Arc_MAG_1_g_Methanoperedens_Control_Arc_MAG_1_g_Methanoperedens_contig_107_44	Control_Arc_MAG_1_g_Methanoperedens	Control_Arc_MAG_1_g_Methanoperedens_contig_107	44	33266	33763	1	E														0
Control_Arc_MAG_1_g_Methanoperedens_Control_Arc_MAG_1_g_Methanoperedens_contig_107_45	Control_Arc_MAG_1_g_Methanoperedens	Control_Arc_MAG_1_g_Methanoperedens_contig_107	45	33787	34395	1	C	K08094	6-phospho-3-hexuloisomerase [EC:5.3.1.27]								SIS domain [PF01380.24]				0
Control_Arc_MAG_1_g_Methanoperedens_Control_Arc_MAG_1_g_Methanoperedens_contig_107_46	Control_Arc_MAG_1_g_Methanoperedens	Control_Arc_MAG_1_g_Methanoperedens_contig_107	46	34401	35498	1	D										Aminotransferase class I and II [PF00155.23]; DegT/DnrJ/EryC1/StrS aminotransferase family [PF01041.19]; Cys/Met metabolism PLP-dependent enzyme [PF01053.22]				0
Control_Arc_MAG_1_g_Methanoperedens_Control_Arc_MAG_1_g_Methanoperedens_contig_107_47	Control_Arc_MAG_1_g_Methanoperedens	Control_Arc_MAG_1_g_Methanoperedens_contig_107	47	35572	35700	-1	E														0
Control_Arc_MAG_1_g_Methanoperedens_Control_Arc_MAG_1_g_Methanoperedens_contig_107_48	Control_Arc_MAG_1_g_Methanoperedens	Control_Arc_MAG_1_g_Methanoperedens_contig_107	48	36021	36119	1	E														0
Control_Arc_MAG_1_g_Methanoperedens_Control_Arc_MAG_1_g_Methanoperedens_contig_10776_1	Control_Arc_MAG_1_g_Methanoperedens	Control_Arc_MAG_1_g_Methanoperedens_contig_10776	1	2	1588	1	D										Transposase DDE domain [PF01609.23]; Transposase DDE domain group 1 [PF13701.8]				0
Control_Arc_MAG_1_g_Methanoperedens_Control_Arc_MAG_1_g_Methanoperedens_contig_10776_2	Control_Arc_MAG_1_g_Methanoperedens	Control_Arc_MAG_1_g_Methanoperedens_contig_10776	2	2896	3636	1	D										PLD-like domain [PF13091.8]				0
Control_Arc_MAG_1_g_Methanoperedens_Control_Arc_MAG_1_g_Methanoperedens_contig_10776_3	Control_Arc_MAG_1_g_Methanoperedens	Control_Arc_MAG_1_g_Methanoperedens_contig_10776	3	3820	4095	1	E														0
Control_Arc_MAG_1_g_Methanoperedens_Control_Arc_MAG_1_g_Methanoperedens_contig_109_1	Control_Arc_MAG_1_g_Methanoperedens	Control_Arc_MAG_1_g_Methanoperedens_contig_109	1	107	406	1	E														0
Control_Arc_MAG_1_g_Methanoperedens_Control_Arc_MAG_1_g_Methanoperedens_contig_109_2	Control_Arc_MAG_1_g_Methanoperedens	Control_Arc_MAG_1_g_Methanoperedens_contig_109	2	407	1837	-1	D										Lyase [PF00206.22]; Fumarase C C-terminus [PF10415.11]				0
Control_Arc_MAG_1_g_Methanoperedens_Control_Arc_MAG_1_g_Methanoperedens_contig_109_3	Control_Arc_MAG_1_g_Methanoperedens	Control_Arc_MAG_1_g_Methanoperedens_contig_109	3	2392	3177	1	E														0
Control_Arc_MAG_1_g_Methanoperedens_Control_Arc_MAG_1_g_Methanoperedens_contig_109_4	Control_Arc_MAG_1_g_Methanoperedens	Control_Arc_MAG_1_g_Methanoperedens_contig_109	4	3211	4476	1	C	K01424,K09482	L-asparaginase [EC:3.5.1.1]; glutamyl-tRNA(Gln) amidotransferase subunit D [EC:6.3.5.7]								Asparaginase, N-terminal [PF00710.22]; Glutaminase/Asparaginase C-terminal domain [PF17763.3]; GatD N-terminal domain [PF18195.3]				0
Control_Arc_MAG_1_g_Methanoperedens_Control_Arc_MAG_1_g_Methanoperedens_contig_109_5	Control_Arc_MAG_1_g_Methanoperedens	Control_Arc_MAG_1_g_Methanoperedens_contig_109	5	4859	5290	-1	C	K03637	cyclic pyranopterin monophosphate synthase [EC:4.6.1.17]								MoaC family [PF01967.23]				0
Control_Arc_MAG_1_g_Methanoperedens_Control_Arc_MAG_1_g_Methanoperedens_contig_109_6	Control_Arc_MAG_1_g_Methanoperedens	Control_Arc_MAG_1_g_Methanoperedens_contig_109	6	5323	6777	-1	C	K23997	ADP-dependent NAD(P)H-hydrate dehydratase / NAD(P)H-hydrate epimerase [EC:4.2.1.136 5.1.99.6]								Carbohydrate kinase [PF01256.19]; YjeF-related protein N-terminus [PF03853.17]				0
Control_Arc_MAG_1_g_Methanoperedens_Control_Arc_MAG_1_g_Methanoperedens_contig_109_7	Control_Arc_MAG_1_g_Methanoperedens	Control_Arc_MAG_1_g_Methanoperedens_contig_109	7	6880	7362	1	C	K07398	conserved protein with predicted RNA binding PUA domain								Patch-forming domain C2 of tRNA-guanine transglycosylase [PF14810.8]; PUA domain [PF01472.22]				0
Control_Arc_MAG_1_g_Methanoperedens_Control_Arc_MAG_1_g_Methanoperedens_contig_109_8	Control_Arc_MAG_1_g_Methanoperedens	Control_Arc_MAG_1_g_Methanoperedens_contig_109	8	7433	8101	1	D			MER0231441	M50B	MER0231441 - PF0457 g.p. ({Pyrococcus furiosus}) (Methanocella arvoryzae) [M50.A07]#M50B#{peptidase unit: 9-225}~source YP_685572~	FALSE	0.395	145	8.2e-38					0
Control_Arc_MAG_1_g_Methanoperedens_Control_Arc_MAG_1_g_Methanoperedens_contig_109_9	Control_Arc_MAG_1_g_Methanoperedens	Control_Arc_MAG_1_g_Methanoperedens_contig_109	9	8166	9260	1	D										AI-2E family transporter [PF01594.18]				0
Control_Arc_MAG_1_g_Methanoperedens_Control_Arc_MAG_1_g_Methanoperedens_contig_109_10	Control_Arc_MAG_1_g_Methanoperedens	Control_Arc_MAG_1_g_Methanoperedens_contig_109	10	9268	10299	-1	C	K07123	uncharacterized protein								AIR synthase related protein, C-terminal domain [PF02769.24]; AIR synthase related protein, N-terminal domain [PF00586.26]				0
Control_Arc_MAG_1_g_Methanoperedens_Control_Arc_MAG_1_g_Methanoperedens_contig_109_11	Control_Arc_MAG_1_g_Methanoperedens	Control_Arc_MAG_1_g_Methanoperedens_contig_109	11	10399	10668	1	E														0
Control_Arc_MAG_1_g_Methanoperedens_Control_Arc_MAG_1_g_Methanoperedens_contig_109_12	Control_Arc_MAG_1_g_Methanoperedens	Control_Arc_MAG_1_g_Methanoperedens_contig_109	12	10677	11879	1	C	K22226	Fe-coproporphyrin III synthase								Radical SAM superfamily [PF04055.23]; 4Fe-4S single cluster domain [PF13353.8]; 4Fe-4S single cluster domain [PF13394.8]; Iron-sulfur cluster-binding domain [PF13186.8]		sp|P07075|NRDG_BPT4 Anaerobic ribonucleoside-triphosphate reductase-activating protein; Xh	Xh	0
Control_Arc_MAG_1_g_Methanoperedens_Control_Arc_MAG_1_g_Methanoperedens_contig_109_13	Control_Arc_MAG_1_g_Methanoperedens	Control_Arc_MAG_1_g_Methanoperedens_contig_109	13	11938	12627	-1	D										Thymidylate synthase [PF00303.21]				0
Control_Arc_MAG_1_g_Methanoperedens_Control_Arc_MAG_1_g_Methanoperedens_contig_109_14	Control_Arc_MAG_1_g_Methanoperedens	Control_Arc_MAG_1_g_Methanoperedens_contig_109	14	12712	13701	1	C	K01499	methenyltetrahydromethanopterin cyclohydrolase [EC:3.5.4.27]								Cyclohydrolase (MCH) [PF02289.18]				0
Control_Arc_MAG_1_g_Methanoperedens_Control_Arc_MAG_1_g_Methanoperedens_contig_109_15	Control_Arc_MAG_1_g_Methanoperedens	Control_Arc_MAG_1_g_Methanoperedens_contig_109	15	14635	14961	-1	E														0
Control_Arc_MAG_1_g_Methanoperedens_Control_Arc_MAG_1_g_Methanoperedens_contig_109_16	Control_Arc_MAG_1_g_Methanoperedens	Control_Arc_MAG_1_g_Methanoperedens_contig_109	16	15787	16290	1	C	K09140	pre-rRNA-processing protein TSR3								Ribosome biogenesis protein, C-terminal [PF04034.15]; Possible Fer4-like domain in RNase L inhibitor, RLI [PF04068.17]				0
Control_Arc_MAG_1_g_Methanoperedens_Control_Arc_MAG_1_g_Methanoperedens_contig_109_17	Control_Arc_MAG_1_g_Methanoperedens	Control_Arc_MAG_1_g_Methanoperedens_contig_109	17	16262	16702	-1	D										Molydopterin dinucleotide binding domain [PF01568.23]				0
Control_Arc_MAG_1_g_Methanoperedens_Control_Arc_MAG_1_g_Methanoperedens_contig_109_18	Control_Arc_MAG_1_g_Methanoperedens	Control_Arc_MAG_1_g_Methanoperedens_contig_109	18	16702	17913	-1	C	K00201	formylmethanofuran dehydrogenase subunit B [EC:1.2.7.12]												0
Control_Arc_MAG_1_g_Methanoperedens_Control_Arc_MAG_1_g_Methanoperedens_contig_109_19	Control_Arc_MAG_1_g_Methanoperedens	Control_Arc_MAG_1_g_Methanoperedens_contig_109	19	17923	18381	-1	C	K11260	4Fe-4S ferredoxin								Putative Fe-S cluster [PF04060.15]; 4Fe-4S dicluster domain [PF13237.8]; 4Fe-4S dicluster domain [PF14697.8]; 4Fe-4S dicluster domain [PF13183.8]; 4Fe-4S dicluster domain [PF13187.8]; 4Fe-4S dicluster domain [PF12838.9]; 4Fe-4S dicluster domain [PF13247.8]				0
Control_Arc_MAG_1_g_Methanoperedens_Control_Arc_MAG_1_g_Methanoperedens_contig_109_20	Control_Arc_MAG_1_g_Methanoperedens	Control_Arc_MAG_1_g_Methanoperedens_contig_109	20	18691	18858	-1	E														0
Control_Arc_MAG_1_g_Methanoperedens_Control_Arc_MAG_1_g_Methanoperedens_contig_109_21	Control_Arc_MAG_1_g_Methanoperedens	Control_Arc_MAG_1_g_Methanoperedens_contig_109	21	19001	19141	-1	E														0
Control_Arc_MAG_1_g_Methanoperedens_Control_Arc_MAG_1_g_Methanoperedens_contig_109_22	Control_Arc_MAG_1_g_Methanoperedens	Control_Arc_MAG_1_g_Methanoperedens_contig_109	22	19090	19593	-1	E														0
Control_Arc_MAG_1_g_Methanoperedens_Control_Arc_MAG_1_g_Methanoperedens_contig_109_23	Control_Arc_MAG_1_g_Methanoperedens	Control_Arc_MAG_1_g_Methanoperedens_contig_109	23	19581	20039	-1	E														0
Control_Arc_MAG_1_g_Methanoperedens_Control_Arc_MAG_1_g_Methanoperedens_contig_109_24	Control_Arc_MAG_1_g_Methanoperedens	Control_Arc_MAG_1_g_Methanoperedens_contig_109	24	20196	20477	-1	E														0
Control_Arc_MAG_1_g_Methanoperedens_Control_Arc_MAG_1_g_Methanoperedens_contig_109_25	Control_Arc_MAG_1_g_Methanoperedens	Control_Arc_MAG_1_g_Methanoperedens_contig_109	25	20560	21237	1	C	K06920	7-cyano-7-deazaguanine synthase [EC:6.3.4.20]								Queuosine biosynthesis protein QueC [PF06508.15]		sp|Q1GEY7|QUEC_RUEST 7-cyano-7-deazaguanine synthase; Xh	Xh	0
Control_Arc_MAG_1_g_Methanoperedens_Control_Arc_MAG_1_g_Methanoperedens_contig_109_26	Control_Arc_MAG_1_g_Methanoperedens	Control_Arc_MAG_1_g_Methanoperedens_contig_109	26	21281	23650	-1	D										Cytochrome C assembly protein [PF01578.22]; Cytochrome c-type biogenesis protein CcmF C-terminal [PF16327.7]				0
Control_Arc_MAG_1_g_Methanoperedens_Control_Arc_MAG_1_g_Methanoperedens_contig_109_27	Control_Arc_MAG_1_g_Methanoperedens	Control_Arc_MAG_1_g_Methanoperedens_contig_109	27	23655	24143	-1	D										Thioredoxin-like [PF13899.8]; Protein of unknown function, DUF255 [PF03190.17]; Thioredoxin-like [PF13905.8]; Thioredoxin-like domain [PF13098.8]; Thioredoxin [PF00085.22]; Redoxin [PF08534.12]				0
Control_Arc_MAG_1_g_Methanoperedens_Control_Arc_MAG_1_g_Methanoperedens_contig_109_28	Control_Arc_MAG_1_g_Methanoperedens	Control_Arc_MAG_1_g_Methanoperedens_contig_109	28	24231	24956	-1	D										Cytochrome C biogenesis protein transmembrane region [PF02683.17]				0
Control_Arc_MAG_1_g_Methanoperedens_Control_Arc_MAG_1_g_Methanoperedens_contig_109_29	Control_Arc_MAG_1_g_Methanoperedens	Control_Arc_MAG_1_g_Methanoperedens_contig_109	29	25057	25497	-1	D										Thioredoxin-like [PF13899.8]; Protein of unknown function, DUF255 [PF03190.17]; Thioredoxin [PF00085.22]; Thioredoxin-like domain [PF13098.8]				0
Control_Arc_MAG_1_g_Methanoperedens_Control_Arc_MAG_1_g_Methanoperedens_contig_109_30	Control_Arc_MAG_1_g_Methanoperedens	Control_Arc_MAG_1_g_Methanoperedens_contig_109	30	25573	25803	-1	C	K24450	DNA-binding protein								Histone-like transcription factor (CBF/NF-Y) and archaeal histone [PF00808.25]; Core histone H2A/H2B/H3/H4 [PF00125.26]				0
Control_Arc_MAG_1_g_Methanoperedens_Control_Arc_MAG_1_g_Methanoperedens_contig_109_31	Control_Arc_MAG_1_g_Methanoperedens	Control_Arc_MAG_1_g_Methanoperedens_contig_109	31	25908	26765	-1	C	K01480	agmatinase [EC:3.5.3.11]								Arginase family [PF00491.23]				0
Control_Arc_MAG_1_g_Methanoperedens_Control_Arc_MAG_1_g_Methanoperedens_contig_109_32	Control_Arc_MAG_1_g_Methanoperedens	Control_Arc_MAG_1_g_Methanoperedens_contig_109	32	26766	27152	-1	C	K03263	translation initiation factor 5A												0
Control_Arc_MAG_1_g_Methanoperedens_Control_Arc_MAG_1_g_Methanoperedens_contig_109_33	Control_Arc_MAG_1_g_Methanoperedens	Control_Arc_MAG_1_g_Methanoperedens_contig_109	33	27212	27637	-1	C	K24956	protein archease								Archease protein family (MTH1598/TM1083) [PF01951.18]				0
Control_Arc_MAG_1_g_Methanoperedens_Control_Arc_MAG_1_g_Methanoperedens_contig_109_34	Control_Arc_MAG_1_g_Methanoperedens	Control_Arc_MAG_1_g_Methanoperedens_contig_109	34	27764	28168	1	D										CBS domain [PF00571.30]				0
Control_Arc_MAG_1_g_Methanoperedens_Control_Arc_MAG_1_g_Methanoperedens_contig_109_35	Control_Arc_MAG_1_g_Methanoperedens	Control_Arc_MAG_1_g_Methanoperedens_contig_109	35	28313	28882	1	E														0
Control_Arc_MAG_1_g_Methanoperedens_Control_Arc_MAG_1_g_Methanoperedens_contig_109_36	Control_Arc_MAG_1_g_Methanoperedens	Control_Arc_MAG_1_g_Methanoperedens_contig_109	36	28879	29409	1	E														0
Control_Arc_MAG_1_g_Methanoperedens_Control_Arc_MAG_1_g_Methanoperedens_contig_109_37	Control_Arc_MAG_1_g_Methanoperedens	Control_Arc_MAG_1_g_Methanoperedens_contig_109	37	29488	30342	1	C	K00059	3-oxoacyl-[acyl-carrier protein] reductase [EC:1.1.1.100]								Enoyl-(Acyl carrier protein) reductase [PF13561.8]; short chain dehydrogenase [PF00106.27]; KR domain [PF08659.12]		sp|P37079|SORD_KLEPN Sorbitol-6-phosphate 2-dehydrogenase; Xh	Xh	0
Control_Arc_MAG_1_g_Methanoperedens_Control_Arc_MAG_1_g_Methanoperedens_contig_109_38	Control_Arc_MAG_1_g_Methanoperedens	Control_Arc_MAG_1_g_Methanoperedens_contig_109	38	30449	30694	1	E														0
Control_Arc_MAG_1_g_Methanoperedens_Control_Arc_MAG_1_g_Methanoperedens_contig_109_39	Control_Arc_MAG_1_g_Methanoperedens	Control_Arc_MAG_1_g_Methanoperedens_contig_109	39	30741	31331	-1	C	K06384	stage II sporulation protein M								Stage II sporulation protein M [PF01944.19]				0
Control_Arc_MAG_1_g_Methanoperedens_Control_Arc_MAG_1_g_Methanoperedens_contig_109_40	Control_Arc_MAG_1_g_Methanoperedens	Control_Arc_MAG_1_g_Methanoperedens_contig_109	40	31333	32193	-1	D										Membrane protein of unknown function DUF63 [PF01889.19]				0
Control_Arc_MAG_1_g_Methanoperedens_Control_Arc_MAG_1_g_Methanoperedens_contig_109_41	Control_Arc_MAG_1_g_Methanoperedens	Control_Arc_MAG_1_g_Methanoperedens_contig_109	41	32205	33269	1	C	K00096	glycerol-1-phosphate dehydrogenase [NAD(P)+] [EC:1.1.1.261]								Iron-containing alcohol dehydrogenase [PF13685.8]; Iron-containing alcohol dehydrogenase [PF00465.21]				0
Control_Arc_MAG_1_g_Methanoperedens_Control_Arc_MAG_1_g_Methanoperedens_contig_109_42	Control_Arc_MAG_1_g_Methanoperedens	Control_Arc_MAG_1_g_Methanoperedens_contig_109	42	33298	33753	1	C	K09730	uncharacterized protein								Uncharacterised protein family (UPF0179) [PF03684.15]				0
Control_Arc_MAG_1_g_Methanoperedens_Control_Arc_MAG_1_g_Methanoperedens_contig_109_43	Control_Arc_MAG_1_g_Methanoperedens	Control_Arc_MAG_1_g_Methanoperedens_contig_109	43	33750	33989	1	E														1
Control_Arc_MAG_1_g_Methanoperedens_Control_Arc_MAG_1_g_Methanoperedens_contig_109_44	Control_Arc_MAG_1_g_Methanoperedens	Control_Arc_MAG_1_g_Methanoperedens_contig_109	44	33992	35263	1	C	K00013	histidinol dehydrogenase [EC:1.1.1.23]								Histidinol dehydrogenase [PF00815.22]				0
Control_Arc_MAG_1_g_Methanoperedens_Control_Arc_MAG_1_g_Methanoperedens_contig_10951_1	Control_Arc_MAG_1_g_Methanoperedens	Control_Arc_MAG_1_g_Methanoperedens_contig_10951	1	271	444	1	D										AMP-binding enzyme [PF00501.30]				0
Control_Arc_MAG_1_g_Methanoperedens_Control_Arc_MAG_1_g_Methanoperedens_contig_10951_2	Control_Arc_MAG_1_g_Methanoperedens	Control_Arc_MAG_1_g_Methanoperedens_contig_10951	2	993	1514	1	C	K02866	large subunit ribosomal protein L10e								Ribosomal protein L16p/L10e [PF00252.20]				0
Control_Arc_MAG_1_g_Methanoperedens_Control_Arc_MAG_1_g_Methanoperedens_contig_10951_3	Control_Arc_MAG_1_g_Methanoperedens	Control_Arc_MAG_1_g_Methanoperedens_contig_10951	3	1519	2139	1	C	K03238	translation initiation factor 2 subunit 2								Domain found in IF2B/IF5 [PF01873.19]; TRAM domain [PF01938.22]				0
Control_Arc_MAG_1_g_Methanoperedens_Control_Arc_MAG_1_g_Methanoperedens_contig_10951_4	Control_Arc_MAG_1_g_Methanoperedens	Control_Arc_MAG_1_g_Methanoperedens_contig_10951	4	2156	2401	1	E														0
Control_Arc_MAG_1_g_Methanoperedens_Control_Arc_MAG_1_g_Methanoperedens_contig_10951_5	Control_Arc_MAG_1_g_Methanoperedens	Control_Arc_MAG_1_g_Methanoperedens_contig_10951	5	2394	3548	-1	C	K06863	5-formaminoimidazole-4-carboxamide-1-(beta)-D-ribofuranosyl 5'-monophosphate synthetase [EC:6.3.4.23]								Domain of unknown function (DUF1297) [PF06973.14]; Protein of unknown function (DUF1246) [PF06849.14]				0
Control_Arc_MAG_1_g_Methanoperedens_Control_Arc_MAG_1_g_Methanoperedens_contig_10951_6	Control_Arc_MAG_1_g_Methanoperedens	Control_Arc_MAG_1_g_Methanoperedens_contig_10951	6	3751	3981	-1	D										TrkA-N domain [PF02254.20]				0
Control_Arc_MAG_1_g_Methanoperedens_Control_Arc_MAG_1_g_Methanoperedens_contig_1098_1	Control_Arc_MAG_1_g_Methanoperedens	Control_Arc_MAG_1_g_Methanoperedens_contig_1098	1	92	1213	-1	E														0
Control_Arc_MAG_1_g_Methanoperedens_Control_Arc_MAG_1_g_Methanoperedens_contig_1098_2	Control_Arc_MAG_1_g_Methanoperedens	Control_Arc_MAG_1_g_Methanoperedens_contig_1098	2	1268	1645	-1	E														0
Control_Arc_MAG_1_g_Methanoperedens_Control_Arc_MAG_1_g_Methanoperedens_contig_1098_3	Control_Arc_MAG_1_g_Methanoperedens	Control_Arc_MAG_1_g_Methanoperedens_contig_1098	3	1990	2271	1	E														0
Control_Arc_MAG_1_g_Methanoperedens_Control_Arc_MAG_1_g_Methanoperedens_contig_1098_4	Control_Arc_MAG_1_g_Methanoperedens	Control_Arc_MAG_1_g_Methanoperedens_contig_1098	4	2730	2963	1	E														0
Control_Arc_MAG_1_g_Methanoperedens_Control_Arc_MAG_1_g_Methanoperedens_contig_1098_5	Control_Arc_MAG_1_g_Methanoperedens	Control_Arc_MAG_1_g_Methanoperedens_contig_1098	5	3509	4294	1	C	K07731	putative transcriptional regulator								Helix-turn-helix domain [PF13560.8]; Helix-turn-helix domain [PF12844.9]				0
Control_Arc_MAG_1_g_Methanoperedens_Control_Arc_MAG_1_g_Methanoperedens_contig_1098_6	Control_Arc_MAG_1_g_Methanoperedens	Control_Arc_MAG_1_g_Methanoperedens_contig_1098	6	4330	5370	1	C	K01641	hydroxymethylglutaryl-CoA synthase [EC:2.3.3.10]								Hydroxymethylglutaryl-coenzyme A synthase N terminal [PF01154.19]; 3-Oxoacyl-[acyl-carrier-protein (ACP)] synthase III C terminal [PF08541.12]; Hydroxymethylglutaryl-coenzyme A synthase C terminal [PF08540.12]				0
Control_Arc_MAG_1_g_Methanoperedens_Control_Arc_MAG_1_g_Methanoperedens_contig_1098_7	Control_Arc_MAG_1_g_Methanoperedens	Control_Arc_MAG_1_g_Methanoperedens_contig_1098	7	5380	6543	1	C	K00626	acetyl-CoA C-acetyltransferase [EC:2.3.1.9]								Thiolase, N-terminal domain [PF00108.25]; Thiolase, C-terminal domain [PF02803.20]				0
Control_Arc_MAG_1_g_Methanoperedens_Control_Arc_MAG_1_g_Methanoperedens_contig_1098_8	Control_Arc_MAG_1_g_Methanoperedens	Control_Arc_MAG_1_g_Methanoperedens_contig_1098	8	6546	6950	1	C	K07068	uncharacterized protein								DUF35 OB-fold domain, acyl-CoA-associated [PF01796.19]; Rubredoxin-like zinc ribbon domain (DUF35_N) [PF12172.10]				0
Control_Arc_MAG_1_g_Methanoperedens_Control_Arc_MAG_1_g_Methanoperedens_contig_1098_9	Control_Arc_MAG_1_g_Methanoperedens	Control_Arc_MAG_1_g_Methanoperedens_contig_1098	9	6947	7840	1	D										ABC transporter [PF00005.29]				0
Control_Arc_MAG_1_g_Methanoperedens_Control_Arc_MAG_1_g_Methanoperedens_contig_1098_10	Control_Arc_MAG_1_g_Methanoperedens	Control_Arc_MAG_1_g_Methanoperedens_contig_1098	10	7842	8780	1	E														0
Control_Arc_MAG_1_g_Methanoperedens_Control_Arc_MAG_1_g_Methanoperedens_contig_1098_11	Control_Arc_MAG_1_g_Methanoperedens	Control_Arc_MAG_1_g_Methanoperedens_contig_1098	11	8786	9865	1	D			MER0203532	M50B	MER0203532 - PF0392 g.p. ({Pyrococcus furiosus}) (Methanohalophilus mahii) [M50.A04]#M50B#{peptidase unit: 109-364}~source ADE37265~	FALSE	0.633	319	3e-95					0
Control_Arc_MAG_1_g_Methanoperedens_Control_Arc_MAG_1_g_Methanoperedens_contig_1098_12	Control_Arc_MAG_1_g_Methanoperedens	Control_Arc_MAG_1_g_Methanoperedens_contig_1098	12	9973	10782	1	C	K21029,K22837	molybdopterin-synthase adenylyltransferase [EC:2.7.7.80]; SAMP-activating enzyme [EC:2.7.7.100]								ThiF family [PF00899.23]				0
Control_Arc_MAG_1_g_Methanoperedens_Control_Arc_MAG_1_g_Methanoperedens_contig_1098_13	Control_Arc_MAG_1_g_Methanoperedens	Control_Arc_MAG_1_g_Methanoperedens_contig_1098	13	10767	11009	1	C	K04085	tRNA 2-thiouridine synthesizing protein A [EC:2.8.1.-]								Sulfurtransferase TusA [PF01206.19]				0
Control_Arc_MAG_1_g_Methanoperedens_Control_Arc_MAG_1_g_Methanoperedens_contig_1098_14	Control_Arc_MAG_1_g_Methanoperedens	Control_Arc_MAG_1_g_Methanoperedens_contig_1098	14	10982	11308	1	E														0
Control_Arc_MAG_1_g_Methanoperedens_Control_Arc_MAG_1_g_Methanoperedens_contig_1098_15	Control_Arc_MAG_1_g_Methanoperedens	Control_Arc_MAG_1_g_Methanoperedens_contig_1098	15	11312	11656	1	E														0
Control_Arc_MAG_1_g_Methanoperedens_Control_Arc_MAG_1_g_Methanoperedens_contig_1098_16	Control_Arc_MAG_1_g_Methanoperedens	Control_Arc_MAG_1_g_Methanoperedens_contig_1098	16	11742	11987	1	C	K07237	tRNA 2-thiouridine synthesizing protein B								DsrH like protein [PF04077.14]				0
Control_Arc_MAG_1_g_Methanoperedens_Control_Arc_MAG_1_g_Methanoperedens_contig_1098_17	Control_Arc_MAG_1_g_Methanoperedens	Control_Arc_MAG_1_g_Methanoperedens_contig_1098	17	12313	12807	1	E														0
Control_Arc_MAG_1_g_Methanoperedens_Control_Arc_MAG_1_g_Methanoperedens_contig_1098_18	Control_Arc_MAG_1_g_Methanoperedens	Control_Arc_MAG_1_g_Methanoperedens_contig_1098	18	12804	13724	1	E														0
Control_Arc_MAG_1_g_Methanoperedens_Control_Arc_MAG_1_g_Methanoperedens_contig_1099_1	Control_Arc_MAG_1_g_Methanoperedens	Control_Arc_MAG_1_g_Methanoperedens_contig_1099	1	3	113	1	E														0
Control_Arc_MAG_1_g_Methanoperedens_Control_Arc_MAG_1_g_Methanoperedens_contig_1099_2	Control_Arc_MAG_1_g_Methanoperedens	Control_Arc_MAG_1_g_Methanoperedens_contig_1099	2	232	615	-1	C	K02995,K02995	small subunit ribosomal protein S8e; small subunit ribosomal protein S8e								Ribosomal protein S8e [PF01201.24]				0
Control_Arc_MAG_1_g_Methanoperedens_Control_Arc_MAG_1_g_Methanoperedens_contig_1099_3	Control_Arc_MAG_1_g_Methanoperedens	Control_Arc_MAG_1_g_Methanoperedens_contig_1099	3	699	2597	-1	C	K01868	threonyl-tRNA synthetase [EC:6.1.1.3]								Archaea-specific editing domain of threonyl-tRNA synthetase [PF08915.13]; tRNA synthetase class II core domain (G, H, P, S and T) [PF00587.27]; Anticodon binding domain [PF03129.22]				0
Control_Arc_MAG_1_g_Methanoperedens_Control_Arc_MAG_1_g_Methanoperedens_contig_1099_4	Control_Arc_MAG_1_g_Methanoperedens	Control_Arc_MAG_1_g_Methanoperedens_contig_1099	4	2827	3054	1	C	K07746	antitoxin ParD1/3/4								Bacterial antitoxin of ParD toxin-antitoxin type II system and RHH [PF03693.16]				0
Control_Arc_MAG_1_g_Methanoperedens_Control_Arc_MAG_1_g_Methanoperedens_contig_1099_5	Control_Arc_MAG_1_g_Methanoperedens	Control_Arc_MAG_1_g_Methanoperedens_contig_1099	5	3077	4219	1	C	K03531	cell division protein FtsZ								FtsZ family, C-terminal domain [PF12327.10]; Tubulin/FtsZ family, GTPase domain [PF00091.27]				0
Control_Arc_MAG_1_g_Methanoperedens_Control_Arc_MAG_1_g_Methanoperedens_contig_1099_6	Control_Arc_MAG_1_g_Methanoperedens	Control_Arc_MAG_1_g_Methanoperedens_contig_1099	6	4346	5134	1	C	K06898	pyridinium-3,5-biscarboxylic acid mononucleotide synthase [EC:2.5.1.143]								AIR carboxylase [PF00731.22]; Protein of unknown function DUF111 [PF01969.19]		REFSEQ circadian phase modifier; Xu	Xu	0
Control_Arc_MAG_1_g_Methanoperedens_Control_Arc_MAG_1_g_Methanoperedens_contig_1099_7	Control_Arc_MAG_1_g_Methanoperedens	Control_Arc_MAG_1_g_Methanoperedens_contig_1099	7	5222	5632	1	D										Protein of unknown function (DUF1699) [PF08004.13]				0
Control_Arc_MAG_1_g_Methanoperedens_Control_Arc_MAG_1_g_Methanoperedens_contig_1099_8	Control_Arc_MAG_1_g_Methanoperedens	Control_Arc_MAG_1_g_Methanoperedens_contig_1099	8	5736	6425	-1	C	K00127	formate dehydrogenase subunit gamma												0
Control_Arc_MAG_1_g_Methanoperedens_Control_Arc_MAG_1_g_Methanoperedens_contig_1099_9	Control_Arc_MAG_1_g_Methanoperedens	Control_Arc_MAG_1_g_Methanoperedens_contig_1099	9	6507	7610	-1	D										Molydopterin dinucleotide binding domain [PF01568.23]; Molybdopterin oxidoreductase [PF00384.24]				0
Control_Arc_MAG_1_g_Methanoperedens_Control_Arc_MAG_1_g_Methanoperedens_contig_1099_10	Control_Arc_MAG_1_g_Methanoperedens	Control_Arc_MAG_1_g_Methanoperedens_contig_1099	10	7937	8437	-1	D										Molybdopterin oxidoreductase Fe4S4 domain [PF04879.18]; Molybdopterin oxidoreductase [PF00384.24]				0
Control_Arc_MAG_1_g_Methanoperedens_Control_Arc_MAG_1_g_Methanoperedens_contig_1099_11	Control_Arc_MAG_1_g_Methanoperedens	Control_Arc_MAG_1_g_Methanoperedens_contig_1099	11	8543	9970	-1	C	K02224,K22012	cobyrinic acid a,c-diamide synthase [EC:6.3.5.9 6.3.5.11]; Ni-sirohydrochlorin a,c-diamide synthase [EC:6.3.5.12]	MER0183725	C26	MER0183725 - family C26 non-peptidase homologues (Cenarchaeum symbiosum) [C26.UNW]#C26#{peptidase unit: 1-423}~source YP_876856~	FALSE	0.386	283	4.41e-81	CobB/CobQ-like glutamine amidotransferase domain [PF07685.16]; AAA domain [PF13500.8]				0
Control_Arc_MAG_1_g_Methanoperedens_Control_Arc_MAG_1_g_Methanoperedens_contig_1099_12	Control_Arc_MAG_1_g_Methanoperedens	Control_Arc_MAG_1_g_Methanoperedens_contig_1099	12	10094	10345	-1	E														0
Control_Arc_MAG_1_g_Methanoperedens_Control_Arc_MAG_1_g_Methanoperedens_contig_1099_13	Control_Arc_MAG_1_g_Methanoperedens	Control_Arc_MAG_1_g_Methanoperedens_contig_1099	13	10599	11390	-1	C	K21610	Ni-sirohydrochlorin a,c-diamide reductive cyclase subunit CfbC [EC:6.3.3.7]								4Fe-4S iron sulfur cluster binding proteins, NifH/frxC family [PF00142.20]; NUBPL iron-transfer P-loop NTPase [PF10609.11]; AAA domain [PF13614.8]; CobQ/CobB/MinD/ParA nucleotide binding domain [PF01656.25]; ATPase MipZ [PF09140.13]				0
Control_Arc_MAG_1_g_Methanoperedens_Control_Arc_MAG_1_g_Methanoperedens_contig_1099_14	Control_Arc_MAG_1_g_Methanoperedens	Control_Arc_MAG_1_g_Methanoperedens_contig_1099	14	11418	11894	-1	D										PD-(D/E)XK nuclease superfamily [PF13366.8]				0
Control_Arc_MAG_1_g_Methanoperedens_Control_Arc_MAG_1_g_Methanoperedens_contig_1099_15	Control_Arc_MAG_1_g_Methanoperedens	Control_Arc_MAG_1_g_Methanoperedens_contig_1099	15	11887	13005	-1	C	K21611	Ni-sirohydrochlorin a,c-diamide reductive cyclase subunit CfbD [EC:6.3.3.7]								Nitrogenase component 1 type Oxidoreductase [PF00148.21]				0
Control_Arc_MAG_1_g_Methanoperedens_Control_Arc_MAG_1_g_Methanoperedens_contig_1099_16	Control_Arc_MAG_1_g_Methanoperedens	Control_Arc_MAG_1_g_Methanoperedens_contig_1099	16	13034	13558	-1	E														0
Control_Arc_MAG_1_g_Methanoperedens_Control_Arc_MAG_1_g_Methanoperedens_contig_1099_17	Control_Arc_MAG_1_g_Methanoperedens	Control_Arc_MAG_1_g_Methanoperedens_contig_1099	17	13704	13787	-1	E														0
Control_Arc_MAG_1_g_Methanoperedens_Control_Arc_MAG_1_g_Methanoperedens_contig_1106_1	Control_Arc_MAG_1_g_Methanoperedens	Control_Arc_MAG_1_g_Methanoperedens_contig_1106	1	30	866	-1	D										Uncharacterized protein conserved in archaea (DUF2099) [PF09872.11]				0
Control_Arc_MAG_1_g_Methanoperedens_Control_Arc_MAG_1_g_Methanoperedens_contig_1106_2	Control_Arc_MAG_1_g_Methanoperedens	Control_Arc_MAG_1_g_Methanoperedens_contig_1106	2	1046	1363	1	E														0
Control_Arc_MAG_1_g_Methanoperedens_Control_Arc_MAG_1_g_Methanoperedens_contig_1106_3	Control_Arc_MAG_1_g_Methanoperedens	Control_Arc_MAG_1_g_Methanoperedens_contig_1106	3	1344	1646	-1	E														0
Control_Arc_MAG_1_g_Methanoperedens_Control_Arc_MAG_1_g_Methanoperedens_contig_1106_4	Control_Arc_MAG_1_g_Methanoperedens	Control_Arc_MAG_1_g_Methanoperedens_contig_1106	4	1740	2000	-1	E														0
Control_Arc_MAG_1_g_Methanoperedens_Control_Arc_MAG_1_g_Methanoperedens_contig_1106_5	Control_Arc_MAG_1_g_Methanoperedens	Control_Arc_MAG_1_g_Methanoperedens_contig_1106	5	2131	2472	-1	C	K07076	uncharacterized protein								Polymerase beta, Nucleotidyltransferase [PF18765.3]; Nucleotidyltransferase domain [PF01909.25]				0
Control_Arc_MAG_1_g_Methanoperedens_Control_Arc_MAG_1_g_Methanoperedens_contig_1106_6	Control_Arc_MAG_1_g_Methanoperedens	Control_Arc_MAG_1_g_Methanoperedens_contig_1106	6	2547	3857	-1	C	K00941,K21219	hydroxymethylpyrimidine/phosphomethylpyrimidine kinase [EC:2.7.1.49 2.7.4.7]; hydroxymethylpyrimidine kinase / phosphomethylpyrimidine kinase / thiamine-phosphate diphosphorylase [EC:2.7.1.49 2.7.4.7 2.5.1.3]								Phosphomethylpyrimidine kinase [PF08543.14]; Thiamine-phosphate synthase [PF10120.11]; pfkB family carbohydrate kinase [PF00294.26]				0
Control_Arc_MAG_1_g_Methanoperedens_Control_Arc_MAG_1_g_Methanoperedens_contig_1106_7	Control_Arc_MAG_1_g_Methanoperedens	Control_Arc_MAG_1_g_Methanoperedens_contig_1106	7	3921	4538	1	C	K16868	tellurite methyltransferase [EC:2.1.1.265]								Methyltransferase domain [PF08241.14]; Methyltransferase domain [PF13489.8]; Methyltransferase domain [PF13649.8]; Methyltransferase domain [PF13847.8]; Tellurite resistance protein TehB [PF03848.16]; ubiE/COQ5 methyltransferase family [PF01209.20]; Methyltransferase domain [PF08242.14]; CheR methyltransferase, SAM binding domain [PF01739.20]; Protein of unknown function (DUF1698) [PF08003.13]; T…				0
Control_Arc_MAG_1_g_Methanoperedens_Control_Arc_MAG_1_g_Methanoperedens_contig_1106_8	Control_Arc_MAG_1_g_Methanoperedens	Control_Arc_MAG_1_g_Methanoperedens_contig_1106	8	4612	5055	1	E														0
Control_Arc_MAG_1_g_Methanoperedens_Control_Arc_MAG_1_g_Methanoperedens_contig_1106_9	Control_Arc_MAG_1_g_Methanoperedens	Control_Arc_MAG_1_g_Methanoperedens_contig_1106	9	5043	5462	-1	C	K07163,K07163	uncharacterized protein; uncharacterized protein								Zn-ribbon containing protein [PF09845.11]				0
Control_Arc_MAG_1_g_Methanoperedens_Control_Arc_MAG_1_g_Methanoperedens_contig_1106_10	Control_Arc_MAG_1_g_Methanoperedens	Control_Arc_MAG_1_g_Methanoperedens_contig_1106	10	5466	5822	-1	C	K09743	uncharacterized protein								Uncharacterized protein conserved in archaea (DUF2073) [PF09846.11]				0
Control_Arc_MAG_1_g_Methanoperedens_Control_Arc_MAG_1_g_Methanoperedens_contig_1106_11	Control_Arc_MAG_1_g_Methanoperedens	Control_Arc_MAG_1_g_Methanoperedens_contig_1106	11	5829	6461	-1	D										Elongation factor Tu GTP binding domain [PF00009.29]; MnmE helical domain [PF12631.9]; Signal recognition particle receptor beta subunit [PF09439.12]; ADP-ribosylation factor family [PF00025.23]; Ras family [PF00071.24]; 50S ribosome-binding GTPase [PF01926.25]; Ferrous iron transport protein B [PF02421.20]				0
Control_Arc_MAG_1_g_Methanoperedens_Control_Arc_MAG_1_g_Methanoperedens_contig_1106_12	Control_Arc_MAG_1_g_Methanoperedens	Control_Arc_MAG_1_g_Methanoperedens_contig_1106	12	6511	7911	-1	C	K00764	amidophosphoribosyltransferase [EC:2.4.2.14]	MER0237473	C44	MER0237473 - amidophosphoribosyltransferase precursor (Methanohalobium evestigatum) [C44.001]#C44#{peptidase unit: 5-246}~source ADI73116~	FALSE	0.662	319	8.95e-94	Glutamine amidotransferase domain [PF13522.8]; Glutamine amidotransferase domain [PF13537.8]; Phosphoribosyl transferase domain [PF00156.29]; Glutamine amidotransferases class-II [PF13230.8]				0
Control_Arc_MAG_1_g_Methanoperedens_Control_Arc_MAG_1_g_Methanoperedens_contig_1106_13	Control_Arc_MAG_1_g_Methanoperedens	Control_Arc_MAG_1_g_Methanoperedens_contig_1106	13	8112	8327	-1	C	K04796	small nuclear ribonucleoprotein								LSM domain [PF01423.24]				0
Control_Arc_MAG_1_g_Methanoperedens_Control_Arc_MAG_1_g_Methanoperedens_contig_1106_14	Control_Arc_MAG_1_g_Methanoperedens	Control_Arc_MAG_1_g_Methanoperedens_contig_1106	14	8414	8896	1	D										PUA domain [PF01472.22]; Domain of unknown function (DUF1947) [PF09183.12]				0
Control_Arc_MAG_1_g_Methanoperedens_Control_Arc_MAG_1_g_Methanoperedens_contig_1106_15	Control_Arc_MAG_1_g_Methanoperedens	Control_Arc_MAG_1_g_Methanoperedens_contig_1106	15	8938	9306	1	C	K09152	uncharacterized protein												0
Control_Arc_MAG_1_g_Methanoperedens_Control_Arc_MAG_1_g_Methanoperedens_contig_1106_16	Control_Arc_MAG_1_g_Methanoperedens	Control_Arc_MAG_1_g_Methanoperedens_contig_1106	16	9417	9896	1	C	K06874	zinc finger protein								ZPR1 zinc-finger domain [PF03367.15]				0
Control_Arc_MAG_1_g_Methanoperedens_Control_Arc_MAG_1_g_Methanoperedens_contig_1106_17	Control_Arc_MAG_1_g_Methanoperedens	Control_Arc_MAG_1_g_Methanoperedens_contig_1106	17	10277	10801	-1	E														0
Control_Arc_MAG_1_g_Methanoperedens_Control_Arc_MAG_1_g_Methanoperedens_contig_1106_18	Control_Arc_MAG_1_g_Methanoperedens	Control_Arc_MAG_1_g_Methanoperedens_contig_1106	18	11193	11441	-1	C	K04085	tRNA 2-thiouridine synthesizing protein A [EC:2.8.1.-]								Sulfurtransferase TusA [PF01206.19]				0
Control_Arc_MAG_1_g_Methanoperedens_Control_Arc_MAG_1_g_Methanoperedens_contig_1106_19	Control_Arc_MAG_1_g_Methanoperedens	Control_Arc_MAG_1_g_Methanoperedens_contig_1106	19	11544	12506	-1	C	K03799	heat shock protein HtpX [EC:3.4.24.-]	MER0885211	M48A	MER0885211 - subfamily M48A unassigned peptidases (Methanoperedens nitroreducens) [M48.UPA]#M48A#{peptidase unit: 8-228}~source A0A062V324~	FALSE	0.748	337	2.39e-102	Peptidase family M48 [PF01435.20]; BlaR1 peptidase M56 [PF05569.13]				0
Control_Arc_MAG_1_g_Methanoperedens_Control_Arc_MAG_1_g_Methanoperedens_contig_1106_20	Control_Arc_MAG_1_g_Methanoperedens	Control_Arc_MAG_1_g_Methanoperedens_contig_1106	20	12551	13045	-1	D			MER0888217	M48B	MER0888217 - subfamily M48B non-peptidase homologues (Methanoperedens nitroreducens) [M48.UNB]#M48B#{peptidase unit: 124-175}~source A0A062V0V5~	FALSE	0.828	91	4.21e-20	Peptidase family M48 [PF01435.20]				0
Control_Arc_MAG_1_g_Methanoperedens_Control_Arc_MAG_1_g_Methanoperedens_contig_1106_21	Control_Arc_MAG_1_g_Methanoperedens	Control_Arc_MAG_1_g_Methanoperedens_contig_1106	21	13042	13401	-1	D										Penicillinase repressor [PF03965.18]; MarR family [PF01047.24]; Sugar-specific transcriptional regulator TrmB [PF01978.21]; Winged helix DNA-binding domain [PF13463.8]; MarR family [PF12802.9]				0
Control_Arc_MAG_1_g_Methanoperedens_Control_Arc_MAG_1_g_Methanoperedens_contig_11111_1	Control_Arc_MAG_1_g_Methanoperedens	Control_Arc_MAG_1_g_Methanoperedens_contig_11111	1	68	817	-1	D										DUF1016 N-terminal domain [PF17761.3]; YhcG PDDEXK nuclease domain [PF06250.13]				0
Control_Arc_MAG_1_g_Methanoperedens_Control_Arc_MAG_1_g_Methanoperedens_contig_11111_2	Control_Arc_MAG_1_g_Methanoperedens	Control_Arc_MAG_1_g_Methanoperedens_contig_11111	2	1051	2049	-1	D										GDP-mannose 4,6 dehydratase [PF16363.7]; NAD dependent epimerase/dehydratase family [PF01370.23]; 3-beta hydroxysteroid dehydrogenase/isomerase family [PF01073.21]; Polysaccharide biosynthesis protein [PF02719.17]; RmlD substrate binding domain [PF04321.19]; Male sterility protein [PF07993.14]; NmrA-like family [PF05368.15]		sp|P27830|RMLB2_ECOLI dTDP-glucose 4,6-dehydratase 2; Xh	Xh	0
Control_Arc_MAG_1_g_Methanoperedens_Control_Arc_MAG_1_g_Methanoperedens_contig_11111_3	Control_Arc_MAG_1_g_Methanoperedens	Control_Arc_MAG_1_g_Methanoperedens_contig_11111	3	2051	2992	-1	D										GDP-mannose 4,6 dehydratase [PF16363.7]; NAD dependent epimerase/dehydratase family [PF01370.23]; RmlD substrate binding domain [PF04321.19]; 3-beta hydroxysteroid dehydrogenase/isomerase family [PF01073.21]; Male sterility protein [PF07993.14]; Polysaccharide biosynthesis protein [PF02719.17]		sp|P27830|RMLB2_ECOLI dTDP-glucose 4,6-dehydratase 2; Xh	Xh	0
Control_Arc_MAG_1_g_Methanoperedens_Control_Arc_MAG_1_g_Methanoperedens_contig_11111_4	Control_Arc_MAG_1_g_Methanoperedens	Control_Arc_MAG_1_g_Methanoperedens_contig_11111	4	2995	4068	-1	C	K01791	UDP-N-acetylglucosamine 2-epimerase (non-hydrolysing) [EC:5.1.3.14]								UDP-N-acetylglucosamine 2-epimerase [PF02350.21]		sp|Q6LZC4|WECB_METMP UDP-N-acetylglucosamine 2-epimerase; Xh	Xh	0
Control_Arc_MAG_1_g_Methanoperedens_Control_Arc_MAG_1_g_Methanoperedens_contig_11118_1	Control_Arc_MAG_1_g_Methanoperedens	Control_Arc_MAG_1_g_Methanoperedens_contig_11118	1	1	2382	-1	D										UvrD-like helicase C-terminal domain [PF13361.8]; UvrD/REP helicase N-terminal domain [PF00580.23]; AAA domain [PF13245.8]		sp|Q9USU3|FBH1_SCHPO F-box DNA helicase protein 1; Xh	Xh	0
Control_Arc_MAG_1_g_Methanoperedens_Control_Arc_MAG_1_g_Methanoperedens_contig_11118_2	Control_Arc_MAG_1_g_Methanoperedens	Control_Arc_MAG_1_g_Methanoperedens_contig_11118	2	2813	3268	1	C	K07458	DNA mismatch endonuclease, patch repair protein [EC:3.1.-.-]								DNA mismatch endonuclease Vsr [PF03852.17]		sp|P09184|VSR_ECOLI Very short patch repair protein; Xu	Xu	0
Control_Arc_MAG_1_g_Methanoperedens_Control_Arc_MAG_1_g_Methanoperedens_contig_11118_3	Control_Arc_MAG_1_g_Methanoperedens	Control_Arc_MAG_1_g_Methanoperedens_contig_11118	3	3476	4006	1	E														0
Control_Arc_MAG_1_g_Methanoperedens_Control_Arc_MAG_1_g_Methanoperedens_contig_1112_1	Control_Arc_MAG_1_g_Methanoperedens	Control_Arc_MAG_1_g_Methanoperedens_contig_1112	1	2	118	1	E														0
Control_Arc_MAG_1_g_Methanoperedens_Control_Arc_MAG_1_g_Methanoperedens_contig_1112_2	Control_Arc_MAG_1_g_Methanoperedens	Control_Arc_MAG_1_g_Methanoperedens_contig_1112	2	482	1057	-1	D										RIO1 family [PF01163.24]; Lipopolysaccharide kinase (Kdo/WaaP) family [PF06293.16]; Lipopolysaccharide core biosynthesis protein (WaaY) [PF06176.13]; Protein kinase domain [PF00069.27]; ABC1 atypical kinase-like domain [PF03109.18]; Protein tyrosine and serine/threonine kinase [PF07714.19]				0
Control_Arc_MAG_1_g_Methanoperedens_Control_Arc_MAG_1_g_Methanoperedens_contig_1112_3	Control_Arc_MAG_1_g_Methanoperedens	Control_Arc_MAG_1_g_Methanoperedens_contig_1112	3	1048	2046	-1	C	K01409	N6-L-threonylcarbamoyladenine synthase [EC:2.3.1.234]								tRNA N6-adenosine threonylcarbamoyltransferase [PF00814.27]		sp|A6TE46|TSAD_KLEP7 tRNA N6-adenosine threonylcarbamoyltransferase; XhXr	Xr;Xh	0
Control_Arc_MAG_1_g_Methanoperedens_Control_Arc_MAG_1_g_Methanoperedens_contig_1112_4	Control_Arc_MAG_1_g_Methanoperedens	Control_Arc_MAG_1_g_Methanoperedens_contig_1112	4	2117	2428	1	E														0
Control_Arc_MAG_1_g_Methanoperedens_Control_Arc_MAG_1_g_Methanoperedens_contig_1112_5	Control_Arc_MAG_1_g_Methanoperedens	Control_Arc_MAG_1_g_Methanoperedens_contig_1112	5	2559	3044	-1	C	K07066	uncharacterized protein												0
Control_Arc_MAG_1_g_Methanoperedens_Control_Arc_MAG_1_g_Methanoperedens_contig_1112_6	Control_Arc_MAG_1_g_Methanoperedens	Control_Arc_MAG_1_g_Methanoperedens_contig_1112	6	3041	3334	-1	D										Uncharacterised protein family (UPF0175) [PF03683.15]				0
Control_Arc_MAG_1_g_Methanoperedens_Control_Arc_MAG_1_g_Methanoperedens_contig_1112_7	Control_Arc_MAG_1_g_Methanoperedens	Control_Arc_MAG_1_g_Methanoperedens_contig_1112	7	3808	3984	1	E														0
Control_Arc_MAG_1_g_Methanoperedens_Control_Arc_MAG_1_g_Methanoperedens_contig_1112_8	Control_Arc_MAG_1_g_Methanoperedens	Control_Arc_MAG_1_g_Methanoperedens_contig_1112	8	4279	5856	1	D										Helicase C-terminal domain [PF13307.8]		sp|Q4JC68|XPD_SULAC ATP-dependent DNA helicase Saci_0192; Xh	Xh	0
Control_Arc_MAG_1_g_Methanoperedens_Control_Arc_MAG_1_g_Methanoperedens_contig_1112_9	Control_Arc_MAG_1_g_Methanoperedens	Control_Arc_MAG_1_g_Methanoperedens_contig_1112	9	5856	6152	1	E														0
Control_Arc_MAG_1_g_Methanoperedens_Control_Arc_MAG_1_g_Methanoperedens_contig_1112_10	Control_Arc_MAG_1_g_Methanoperedens	Control_Arc_MAG_1_g_Methanoperedens_contig_1112	10	6701	6874	1	D										ACT domain [PF13740.8]				0
Control_Arc_MAG_1_g_Methanoperedens_Control_Arc_MAG_1_g_Methanoperedens_contig_1112_11	Control_Arc_MAG_1_g_Methanoperedens	Control_Arc_MAG_1_g_Methanoperedens_contig_1112	11	6878	7168	1	D										Uncharacterised ACR (DUF711) [PF05167.14]				0
Control_Arc_MAG_1_g_Methanoperedens_Control_Arc_MAG_1_g_Methanoperedens_contig_1112_12	Control_Arc_MAG_1_g_Methanoperedens	Control_Arc_MAG_1_g_Methanoperedens_contig_1112	12	7165	7335	1	E														0
Control_Arc_MAG_1_g_Methanoperedens_Control_Arc_MAG_1_g_Methanoperedens_contig_1112_13	Control_Arc_MAG_1_g_Methanoperedens	Control_Arc_MAG_1_g_Methanoperedens_contig_1112	13	7338	9317	-1	C	K03455	monovalent cation:H+ antiporter-2, CPA2 family								Sodium/hydrogen exchanger family [PF00999.23]; TrkA-N domain [PF02254.20]; TrkA-C domain [PF02080.23]				0
Control_Arc_MAG_1_g_Methanoperedens_Control_Arc_MAG_1_g_Methanoperedens_contig_1112_14	Control_Arc_MAG_1_g_Methanoperedens	Control_Arc_MAG_1_g_Methanoperedens_contig_1112	14	9398	10333	-1	D										Class III cytochrome C family [PF02085.18]; Cytochrome c3 [PF14537.8]; Cytochrome c7 and related cytochrome c [PF14522.8]; NapC/NirT cytochrome c family, N-terminal region [PF03264.16]				11
Control_Arc_MAG_1_g_Methanoperedens_Control_Arc_MAG_1_g_Methanoperedens_contig_1112_15	Control_Arc_MAG_1_g_Methanoperedens	Control_Arc_MAG_1_g_Methanoperedens_contig_1112	15	10452	11717	1	C	K01845	glutamate-1-semialdehyde 2,1-aminomutase [EC:5.4.3.8]								Aminotransferase class-III [PF00202.23]		sp|O27392|ARGD_METTH Acetylornithine aminotransferase; Xh	Xh	0
Control_Arc_MAG_1_g_Methanoperedens_Control_Arc_MAG_1_g_Methanoperedens_contig_1112_16	Control_Arc_MAG_1_g_Methanoperedens	Control_Arc_MAG_1_g_Methanoperedens_contig_1112	16	11714	12661	1	C	K01749	hydroxymethylbilane synthase [EC:2.5.1.61]								Porphobilinogen deaminase, dipyromethane cofactor binding domain [PF01379.22]; Porphobilinogen deaminase, C-terminal domain [PF03900.17]				0
Control_Arc_MAG_1_g_Methanoperedens_Control_Arc_MAG_1_g_Methanoperedens_contig_1112_17	Control_Arc_MAG_1_g_Methanoperedens	Control_Arc_MAG_1_g_Methanoperedens_contig_1112	17	12651	13391	1	C	K02303	uroporphyrin-III C-methyltransferase [EC:2.1.1.107]								Tetrapyrrole (Corrin/Porphyrin) Methylases [PF00590.22]				0
Control_Arc_MAG_1_g_Methanoperedens_Control_Arc_MAG_1_g_Methanoperedens_contig_1112_18	Control_Arc_MAG_1_g_Methanoperedens	Control_Arc_MAG_1_g_Methanoperedens_contig_1112	18	13548	13730	1	E														0
Control_Arc_MAG_1_g_Methanoperedens_Control_Arc_MAG_1_g_Methanoperedens_contig_11238_1	Control_Arc_MAG_1_g_Methanoperedens	Control_Arc_MAG_1_g_Methanoperedens_contig_11238	1	3	689	1	E														0
Control_Arc_MAG_1_g_Methanoperedens_Control_Arc_MAG_1_g_Methanoperedens_contig_11238_2	Control_Arc_MAG_1_g_Methanoperedens	Control_Arc_MAG_1_g_Methanoperedens_contig_11238	2	709	3762	1	D										F5/8 type C domain [PF00754.27]				0
Control_Arc_MAG_1_g_Methanoperedens_Control_Arc_MAG_1_g_Methanoperedens_contig_11318_1	Control_Arc_MAG_1_g_Methanoperedens	Control_Arc_MAG_1_g_Methanoperedens_contig_11318	1	78	3170	1	C	K15726	heavy metal efflux system protein								AcrB/AcrD/AcrF family [PF00873.21]				0
Control_Arc_MAG_1_g_Methanoperedens_Control_Arc_MAG_1_g_Methanoperedens_contig_11318_2	Control_Arc_MAG_1_g_Methanoperedens	Control_Arc_MAG_1_g_Methanoperedens_contig_11318	2	3178	4029	1	E														0
Control_Arc_MAG_1_g_Methanoperedens_Control_Arc_MAG_1_g_Methanoperedens_contig_11560_1	Control_Arc_MAG_1_g_Methanoperedens	Control_Arc_MAG_1_g_Methanoperedens_contig_11560	1	108	1649	1	D										E1-E2 ATPase [PF00122.22]; haloacid dehalogenase-like hydrolase [PF00702.28]				0
Control_Arc_MAG_1_g_Methanoperedens_Control_Arc_MAG_1_g_Methanoperedens_contig_11560_2	Control_Arc_MAG_1_g_Methanoperedens	Control_Arc_MAG_1_g_Methanoperedens_contig_11560	2	1656	1838	-1	E														0
Control_Arc_MAG_1_g_Methanoperedens_Control_Arc_MAG_1_g_Methanoperedens_contig_11560_3	Control_Arc_MAG_1_g_Methanoperedens	Control_Arc_MAG_1_g_Methanoperedens_contig_11560	3	1887	2177	-1	E														0
Control_Arc_MAG_1_g_Methanoperedens_Control_Arc_MAG_1_g_Methanoperedens_contig_11560_4	Control_Arc_MAG_1_g_Methanoperedens	Control_Arc_MAG_1_g_Methanoperedens_contig_11560	4	2296	3753	1	D										CorA-like Mg2+ transporter protein [PF01544.20]				0
Control_Arc_MAG_1_g_Methanoperedens_Control_Arc_MAG_1_g_Methanoperedens_contig_11583_1	Control_Arc_MAG_1_g_Methanoperedens	Control_Arc_MAG_1_g_Methanoperedens_contig_11583	1	1	444	1	E														0
Control_Arc_MAG_1_g_Methanoperedens_Control_Arc_MAG_1_g_Methanoperedens_contig_11583_2	Control_Arc_MAG_1_g_Methanoperedens	Control_Arc_MAG_1_g_Methanoperedens_contig_11583	2	462	1214	-1	E														0
Control_Arc_MAG_1_g_Methanoperedens_Control_Arc_MAG_1_g_Methanoperedens_contig_11583_3	Control_Arc_MAG_1_g_Methanoperedens	Control_Arc_MAG_1_g_Methanoperedens_contig_11583	3	1201	1416	-1	E														0
Control_Arc_MAG_1_g_Methanoperedens_Control_Arc_MAG_1_g_Methanoperedens_contig_11583_4	Control_Arc_MAG_1_g_Methanoperedens	Control_Arc_MAG_1_g_Methanoperedens_contig_11583	4	1463	1888	-1	C	K09132	uncharacterized protein								HEPN domain [PF05168.16]				0
Control_Arc_MAG_1_g_Methanoperedens_Control_Arc_MAG_1_g_Methanoperedens_contig_11583_5	Control_Arc_MAG_1_g_Methanoperedens	Control_Arc_MAG_1_g_Methanoperedens_contig_11583	5	1888	2427	-1	D										Polymerase beta, Nucleotidyltransferase [PF18765.3]				0
Control_Arc_MAG_1_g_Methanoperedens_Control_Arc_MAG_1_g_Methanoperedens_contig_11583_6	Control_Arc_MAG_1_g_Methanoperedens	Control_Arc_MAG_1_g_Methanoperedens_contig_11583	6	2727	3977	-1	D										Protein of unknown function (DUF1524) [PF07510.13]				0
Control_Arc_MAG_1_g_Methanoperedens_Control_Arc_MAG_1_g_Methanoperedens_contig_1163_1	Control_Arc_MAG_1_g_Methanoperedens	Control_Arc_MAG_1_g_Methanoperedens_contig_1163	1	1	795	-1	D										Plant specific mitochondrial import receptor subunit TOM20 [PF06552.14]				0
Control_Arc_MAG_1_g_Methanoperedens_Control_Arc_MAG_1_g_Methanoperedens_contig_1163_2	Control_Arc_MAG_1_g_Methanoperedens	Control_Arc_MAG_1_g_Methanoperedens_contig_1163	2	792	965	-1	E														0
Control_Arc_MAG_1_g_Methanoperedens_Control_Arc_MAG_1_g_Methanoperedens_contig_1163_3	Control_Arc_MAG_1_g_Methanoperedens	Control_Arc_MAG_1_g_Methanoperedens_contig_1163	3	1209	1541	-1	E														0
Control_Arc_MAG_1_g_Methanoperedens_Control_Arc_MAG_1_g_Methanoperedens_contig_1163_4	Control_Arc_MAG_1_g_Methanoperedens	Control_Arc_MAG_1_g_Methanoperedens_contig_1163	4	1507	1917	-1	E														0
Control_Arc_MAG_1_g_Methanoperedens_Control_Arc_MAG_1_g_Methanoperedens_contig_1163_5	Control_Arc_MAG_1_g_Methanoperedens	Control_Arc_MAG_1_g_Methanoperedens_contig_1163	5	1911	2510	-1	D										Polymerase beta, Nucleotidyltransferase [PF18765.3]				0
Control_Arc_MAG_1_g_Methanoperedens_Control_Arc_MAG_1_g_Methanoperedens_contig_1163_6	Control_Arc_MAG_1_g_Methanoperedens	Control_Arc_MAG_1_g_Methanoperedens_contig_1163	6	2521	2751	-1	E														0
Control_Arc_MAG_1_g_Methanoperedens_Control_Arc_MAG_1_g_Methanoperedens_contig_1163_7	Control_Arc_MAG_1_g_Methanoperedens	Control_Arc_MAG_1_g_Methanoperedens_contig_1163	7	3148	4017	1	E														0
Control_Arc_MAG_1_g_Methanoperedens_Control_Arc_MAG_1_g_Methanoperedens_contig_1163_8	Control_Arc_MAG_1_g_Methanoperedens	Control_Arc_MAG_1_g_Methanoperedens_contig_1163	8	4058	7279	-1	C	K01153	type I restriction enzyme, R subunit [EC:3.1.21.3]								SWI2/SNF2 ATPase [PF18766.3]; Type I restriction enzyme R protein N terminus (HSDR_N) [PF04313.16]				0
Control_Arc_MAG_1_g_Methanoperedens_Control_Arc_MAG_1_g_Methanoperedens_contig_1163_9	Control_Arc_MAG_1_g_Methanoperedens	Control_Arc_MAG_1_g_Methanoperedens_contig_1163	9	7643	8713	-1	C	K01154	type I restriction enzyme, S subunit [EC:3.1.21.3]								Type I restriction modification DNA specificity domain [PF01420.21]				0
Control_Arc_MAG_1_g_Methanoperedens_Control_Arc_MAG_1_g_Methanoperedens_contig_1163_10	Control_Arc_MAG_1_g_Methanoperedens	Control_Arc_MAG_1_g_Methanoperedens_contig_1163	10	8710	10752	-1	C	K03427	type I restriction enzyme M protein [EC:2.1.1.72]								N-6 DNA Methylase [PF02384.18]				0
Control_Arc_MAG_1_g_Methanoperedens_Control_Arc_MAG_1_g_Methanoperedens_contig_1163_11	Control_Arc_MAG_1_g_Methanoperedens	Control_Arc_MAG_1_g_Methanoperedens_contig_1163	11	10881	12572	-1	D										Protein of unknown function DUF262 [PF03235.16]; Protein of unknown function (DUF1524) [PF07510.13]				0
Control_Arc_MAG_1_g_Methanoperedens_Control_Arc_MAG_1_g_Methanoperedens_contig_1163_12	Control_Arc_MAG_1_g_Methanoperedens	Control_Arc_MAG_1_g_Methanoperedens_contig_1163	12	12786	13085	-1	E														0
Control_Arc_MAG_1_g_Methanoperedens_Control_Arc_MAG_1_g_Methanoperedens_contig_117_1	Control_Arc_MAG_1_g_Methanoperedens	Control_Arc_MAG_1_g_Methanoperedens_contig_117	1	3	236	1	E														0
Control_Arc_MAG_1_g_Methanoperedens_Control_Arc_MAG_1_g_Methanoperedens_contig_117_2	Control_Arc_MAG_1_g_Methanoperedens	Control_Arc_MAG_1_g_Methanoperedens_contig_117	2	751	1248	1	E														0
Control_Arc_MAG_1_g_Methanoperedens_Control_Arc_MAG_1_g_Methanoperedens_contig_117_3	Control_Arc_MAG_1_g_Methanoperedens	Control_Arc_MAG_1_g_Methanoperedens_contig_117	3	1362	1760	1	E														0
Control_Arc_MAG_1_g_Methanoperedens_Control_Arc_MAG_1_g_Methanoperedens_contig_117_4	Control_Arc_MAG_1_g_Methanoperedens	Control_Arc_MAG_1_g_Methanoperedens_contig_117	4	1736	2104	1	E														0
Control_Arc_MAG_1_g_Methanoperedens_Control_Arc_MAG_1_g_Methanoperedens_contig_117_5	Control_Arc_MAG_1_g_Methanoperedens	Control_Arc_MAG_1_g_Methanoperedens_contig_117	5	2107	3501	1	E														0
Control_Arc_MAG_1_g_Methanoperedens_Control_Arc_MAG_1_g_Methanoperedens_contig_117_6	Control_Arc_MAG_1_g_Methanoperedens	Control_Arc_MAG_1_g_Methanoperedens_contig_117	6	3498	5123	1	E														0
Control_Arc_MAG_1_g_Methanoperedens_Control_Arc_MAG_1_g_Methanoperedens_contig_117_7	Control_Arc_MAG_1_g_Methanoperedens	Control_Arc_MAG_1_g_Methanoperedens_contig_117	7	5132	6727	1	E														0
Control_Arc_MAG_1_g_Methanoperedens_Control_Arc_MAG_1_g_Methanoperedens_contig_117_8	Control_Arc_MAG_1_g_Methanoperedens	Control_Arc_MAG_1_g_Methanoperedens_contig_117	8	6740	7195	1	E														0
Control_Arc_MAG_1_g_Methanoperedens_Control_Arc_MAG_1_g_Methanoperedens_contig_117_9	Control_Arc_MAG_1_g_Methanoperedens	Control_Arc_MAG_1_g_Methanoperedens_contig_117	9	7202	9766	1	D			MER0223699	N09	MER0223699 - family N9 unassigned peptide lyases (Sulfurovum sp. NBC37-1) [N09.UPW]#N09#{peptidase unit: 206-550}~source YP_001359430~	FALSE	0.238	80	1.08e-13	Phage terminase large subunit (GpA) [PF05876.14]; Homing endonuclease [PF05204.16]; LAGLIDADG-like domain [PF14528.8]; Hom_end-associated Hint [PF05203.18]				0
Control_Arc_MAG_1_g_Methanoperedens_Control_Arc_MAG_1_g_Methanoperedens_contig_117_10	Control_Arc_MAG_1_g_Methanoperedens	Control_Arc_MAG_1_g_Methanoperedens_contig_117	10	9919	10401	1	E														0
Control_Arc_MAG_1_g_Methanoperedens_Control_Arc_MAG_1_g_Methanoperedens_contig_117_11	Control_Arc_MAG_1_g_Methanoperedens	Control_Arc_MAG_1_g_Methanoperedens_contig_117	11	10419	10757	1	E														0
Control_Arc_MAG_1_g_Methanoperedens_Control_Arc_MAG_1_g_Methanoperedens_contig_117_12	Control_Arc_MAG_1_g_Methanoperedens	Control_Arc_MAG_1_g_Methanoperedens_contig_117	12	10767	12455	1	D										Bacteriophage head to tail connecting protein [PF12236.10]		sp|P03728|PORTL_BPT7 Portal protein; XpXrXs	Xp;Xr;Xs	0
Control_Arc_MAG_1_g_Methanoperedens_Control_Arc_MAG_1_g_Methanoperedens_contig_117_13	Control_Arc_MAG_1_g_Methanoperedens	Control_Arc_MAG_1_g_Methanoperedens_contig_117	13	12491	12769	1	E														0
Control_Arc_MAG_1_g_Methanoperedens_Control_Arc_MAG_1_g_Methanoperedens_contig_117_14	Control_Arc_MAG_1_g_Methanoperedens	Control_Arc_MAG_1_g_Methanoperedens_contig_117	14	12825	13604	1	E												REFSEQ hypothetical protein; Xu	Xu	0
Control_Arc_MAG_1_g_Methanoperedens_Control_Arc_MAG_1_g_Methanoperedens_contig_117_15	Control_Arc_MAG_1_g_Methanoperedens	Control_Arc_MAG_1_g_Methanoperedens_contig_117	15	13623	14606	1	E												REFSEQ major capsid protein; Xu	Xu	0
Control_Arc_MAG_1_g_Methanoperedens_Control_Arc_MAG_1_g_Methanoperedens_contig_117_16	Control_Arc_MAG_1_g_Methanoperedens	Control_Arc_MAG_1_g_Methanoperedens_contig_117	16	14626	15084	1	E														0
Control_Arc_MAG_1_g_Methanoperedens_Control_Arc_MAG_1_g_Methanoperedens_contig_117_17	Control_Arc_MAG_1_g_Methanoperedens	Control_Arc_MAG_1_g_Methanoperedens_contig_117	17	15160	15477	1	E														0
Control_Arc_MAG_1_g_Methanoperedens_Control_Arc_MAG_1_g_Methanoperedens_contig_117_18	Control_Arc_MAG_1_g_Methanoperedens	Control_Arc_MAG_1_g_Methanoperedens_contig_117	18	15478	16071	1	E														0
Control_Arc_MAG_1_g_Methanoperedens_Control_Arc_MAG_1_g_Methanoperedens_contig_117_19	Control_Arc_MAG_1_g_Methanoperedens	Control_Arc_MAG_1_g_Methanoperedens_contig_117	19	16328	19150	1	D										Concanavalin A-like lectin/glucanases superfamily [PF13385.8]		sp|P03747|TUBE2_BPT7 Tail tubular protein gp12; XpXrXs	Xp;Xr;Xs	0
Control_Arc_MAG_1_g_Methanoperedens_Control_Arc_MAG_1_g_Methanoperedens_contig_117_20	Control_Arc_MAG_1_g_Methanoperedens	Control_Arc_MAG_1_g_Methanoperedens_contig_117	20	19210	19659	1	E														0
Control_Arc_MAG_1_g_Methanoperedens_Control_Arc_MAG_1_g_Methanoperedens_contig_117_21	Control_Arc_MAG_1_g_Methanoperedens	Control_Arc_MAG_1_g_Methanoperedens_contig_117	21	19647	20141	1	E														0
Control_Arc_MAG_1_g_Methanoperedens_Control_Arc_MAG_1_g_Methanoperedens_contig_117_22	Control_Arc_MAG_1_g_Methanoperedens	Control_Arc_MAG_1_g_Methanoperedens_contig_117	22	20144	21889	1	E														0
Control_Arc_MAG_1_g_Methanoperedens_Control_Arc_MAG_1_g_Methanoperedens_contig_117_23	Control_Arc_MAG_1_g_Methanoperedens	Control_Arc_MAG_1_g_Methanoperedens_contig_117	23	21891	26939	1	E														0
Control_Arc_MAG_1_g_Methanoperedens_Control_Arc_MAG_1_g_Methanoperedens_contig_117_24	Control_Arc_MAG_1_g_Methanoperedens	Control_Arc_MAG_1_g_Methanoperedens_contig_117	24	26958	27425	1	E														0
Control_Arc_MAG_1_g_Methanoperedens_Control_Arc_MAG_1_g_Methanoperedens_contig_117_25	Control_Arc_MAG_1_g_Methanoperedens	Control_Arc_MAG_1_g_Methanoperedens_contig_117	25	27437	32209	1	E														0
Control_Arc_MAG_1_g_Methanoperedens_Control_Arc_MAG_1_g_Methanoperedens_contig_117_26	Control_Arc_MAG_1_g_Methanoperedens	Control_Arc_MAG_1_g_Methanoperedens_contig_117	26	32219	32911	1	E														0
Control_Arc_MAG_1_g_Methanoperedens_Control_Arc_MAG_1_g_Methanoperedens_contig_117_27	Control_Arc_MAG_1_g_Methanoperedens	Control_Arc_MAG_1_g_Methanoperedens_contig_117	27	32914	33678	1	E														0
Control_Arc_MAG_1_g_Methanoperedens_Control_Arc_MAG_1_g_Methanoperedens_contig_117_28	Control_Arc_MAG_1_g_Methanoperedens	Control_Arc_MAG_1_g_Methanoperedens_contig_117	28	34001	34636	1	E														0
Control_Arc_MAG_1_g_Methanoperedens_Control_Arc_MAG_1_g_Methanoperedens_contig_117_29	Control_Arc_MAG_1_g_Methanoperedens	Control_Arc_MAG_1_g_Methanoperedens_contig_117	29	34662	35123	-1	C	K01953	asparagine synthase (glutamine-hydrolysing) [EC:6.3.5.4]	MER0268370	C44	MER0268370 - family C44 unassigned peptidases (Ailuropoda melanoleuca) [C44.UPW]#C44#{peptidase unit: 273-508}~source ENSAMEP00000017268~	FALSE	0.382	61	5.86e-10	Asparagine synthase [PF00733.23]				0
Control_Arc_MAG_1_g_Methanoperedens_Control_Arc_MAG_1_g_Methanoperedens_contig_11794_1	Control_Arc_MAG_1_g_Methanoperedens	Control_Arc_MAG_1_g_Methanoperedens_contig_11794	1	3	152	-1	E														0
Control_Arc_MAG_1_g_Methanoperedens_Control_Arc_MAG_1_g_Methanoperedens_contig_11794_2	Control_Arc_MAG_1_g_Methanoperedens	Control_Arc_MAG_1_g_Methanoperedens_contig_11794	2	205	513	1	E														0
Control_Arc_MAG_1_g_Methanoperedens_Control_Arc_MAG_1_g_Methanoperedens_contig_11794_3	Control_Arc_MAG_1_g_Methanoperedens	Control_Arc_MAG_1_g_Methanoperedens_contig_11794	3	750	3674	-1	C	K23270	phosphoribosylformylglycinamidine synthase subunit PurSL [EC:6.3.5.3]								AIR synthase related protein, C-terminal domain [PF02769.24]; Formylglycinamide ribonucleotide amidotransferase linker domain [PF18072.3]; Phosphoribosylformylglycinamidine (FGAM) synthase [PF02700.16]				0
Control_Arc_MAG_1_g_Methanoperedens_Control_Arc_MAG_1_g_Methanoperedens_contig_1186_1	Control_Arc_MAG_1_g_Methanoperedens	Control_Arc_MAG_1_g_Methanoperedens_contig_1186	1	2	373	1	C	K07497	putative transposase								Integrase core domain [PF13683.8]				0
Control_Arc_MAG_1_g_Methanoperedens_Control_Arc_MAG_1_g_Methanoperedens_contig_1186_2	Control_Arc_MAG_1_g_Methanoperedens	Control_Arc_MAG_1_g_Methanoperedens_contig_1186	2	370	603	-1	E														0
Control_Arc_MAG_1_g_Methanoperedens_Control_Arc_MAG_1_g_Methanoperedens_contig_1186_3	Control_Arc_MAG_1_g_Methanoperedens	Control_Arc_MAG_1_g_Methanoperedens_contig_1186	3	889	1365	1	D										Response regulator receiver domain [PF00072.26]		REFSEQ hybrid sensor histidine kinase - response regulator; Xu	Xu	0
Control_Arc_MAG_1_g_Methanoperedens_Control_Arc_MAG_1_g_Methanoperedens_contig_1186_4	Control_Arc_MAG_1_g_Methanoperedens	Control_Arc_MAG_1_g_Methanoperedens_contig_1186	4	1362	2537	-1	C	K22010	two-component system, response regulator PdtaR								Response regulator receiver domain [PF00072.26]; PAS fold [PF08448.12]; PAS domain [PF13426.9]; PAS fold [PF00989.27]				0
Control_Arc_MAG_1_g_Methanoperedens_Control_Arc_MAG_1_g_Methanoperedens_contig_1186_5	Control_Arc_MAG_1_g_Methanoperedens	Control_Arc_MAG_1_g_Methanoperedens_contig_1186	5	2537	3607	-1	C	K00936	two-component system, sensor histidine kinase PdtaS [EC:2.7.13.3]								Histidine kinase [PF07568.14]; PAS fold [PF00989.27]; Histidine kinase-like ATPase domain [PF13581.8]; PAS domain [PF13426.9]				0
Control_Arc_MAG_1_g_Methanoperedens_Control_Arc_MAG_1_g_Methanoperedens_contig_1186_6	Control_Arc_MAG_1_g_Methanoperedens	Control_Arc_MAG_1_g_Methanoperedens_contig_1186	6	3824	4156	1	E														0
Control_Arc_MAG_1_g_Methanoperedens_Control_Arc_MAG_1_g_Methanoperedens_contig_1186_7	Control_Arc_MAG_1_g_Methanoperedens	Control_Arc_MAG_1_g_Methanoperedens_contig_1186	7	4228	4383	1	D										Histidine kinase-, DNA gyrase B-, and HSP90-like ATPase [PF02518.28]				0
Control_Arc_MAG_1_g_Methanoperedens_Control_Arc_MAG_1_g_Methanoperedens_contig_1186_8	Control_Arc_MAG_1_g_Methanoperedens	Control_Arc_MAG_1_g_Methanoperedens_contig_1186	8	4562	5233	1	E														0
Control_Arc_MAG_1_g_Methanoperedens_Control_Arc_MAG_1_g_Methanoperedens_contig_1186_9	Control_Arc_MAG_1_g_Methanoperedens	Control_Arc_MAG_1_g_Methanoperedens_contig_1186	9	5263	6261	1	C	K01990	ABC-2 type transport system ATP-binding protein								ABC transporter [PF00005.29]; Domain of unknown function (DUF4162) [PF13732.8]				0
Control_Arc_MAG_1_g_Methanoperedens_Control_Arc_MAG_1_g_Methanoperedens_contig_1186_10	Control_Arc_MAG_1_g_Methanoperedens	Control_Arc_MAG_1_g_Methanoperedens_contig_1186	10	6264	7037	1	C	K01992	ABC-2 type transport system permease protein								ABC-2 type transporter [PF01061.26]				0
Control_Arc_MAG_1_g_Methanoperedens_Control_Arc_MAG_1_g_Methanoperedens_contig_1186_11	Control_Arc_MAG_1_g_Methanoperedens	Control_Arc_MAG_1_g_Methanoperedens_contig_1186	11	7039	7950	1	C	K11212	LPPG:FO 2-phospho-L-lactate transferase [EC:2.7.8.28]								2-phospho-L-lactate transferase CofD [PF01933.20]				0
Control_Arc_MAG_1_g_Methanoperedens_Control_Arc_MAG_1_g_Methanoperedens_contig_1186_12	Control_Arc_MAG_1_g_Methanoperedens	Control_Arc_MAG_1_g_Methanoperedens_contig_1186	12	7952	8263	-1	E														0
Control_Arc_MAG_1_g_Methanoperedens_Control_Arc_MAG_1_g_Methanoperedens_contig_1186_13	Control_Arc_MAG_1_g_Methanoperedens	Control_Arc_MAG_1_g_Methanoperedens_contig_1186	13	8256	8399	-1	C	K09165	dodecin								Dodecin [PF07311.14]				0
Control_Arc_MAG_1_g_Methanoperedens_Control_Arc_MAG_1_g_Methanoperedens_contig_1186_14	Control_Arc_MAG_1_g_Methanoperedens	Control_Arc_MAG_1_g_Methanoperedens_contig_1186	14	8563	8880	1	E														0
Control_Arc_MAG_1_g_Methanoperedens_Control_Arc_MAG_1_g_Methanoperedens_contig_1186_15	Control_Arc_MAG_1_g_Methanoperedens	Control_Arc_MAG_1_g_Methanoperedens_contig_1186	15	8913	9404	1	D										Antitoxin component of bacterial toxin-antitoxin system, MqsA [PF15731.7]				0
Control_Arc_MAG_1_g_Methanoperedens_Control_Arc_MAG_1_g_Methanoperedens_contig_1186_16	Control_Arc_MAG_1_g_Methanoperedens	Control_Arc_MAG_1_g_Methanoperedens_contig_1186	16	9418	10641	-1	C	K22373	lactate racemase [EC:5.1.2.1]								Lactate racemase N-terminal domain [PF09861.11]				0
Control_Arc_MAG_1_g_Methanoperedens_Control_Arc_MAG_1_g_Methanoperedens_contig_1186_17	Control_Arc_MAG_1_g_Methanoperedens	Control_Arc_MAG_1_g_Methanoperedens_contig_1186	17	10739	11698	1	E														0
Control_Arc_MAG_1_g_Methanoperedens_Control_Arc_MAG_1_g_Methanoperedens_contig_1186_18	Control_Arc_MAG_1_g_Methanoperedens	Control_Arc_MAG_1_g_Methanoperedens_contig_1186	18	11912	12367	-1	D										PAS domain [PF13426.9]; PAS fold [PF08448.12]; PAS fold [PF00989.27]				0
Control_Arc_MAG_1_g_Methanoperedens_Control_Arc_MAG_1_g_Methanoperedens_contig_1186_19	Control_Arc_MAG_1_g_Methanoperedens	Control_Arc_MAG_1_g_Methanoperedens_contig_1186	19	12488	13009	-1	D										HAMP domain [PF00672.27]				0
Control_Arc_MAG_1_g_Methanoperedens_Control_Arc_MAG_1_g_Methanoperedens_contig_1187_1	Control_Arc_MAG_1_g_Methanoperedens	Control_Arc_MAG_1_g_Methanoperedens_contig_1187	1	90	1256	-1	D										Cache domain [PF02743.20]; His Kinase A (phospho-acceptor) domain [PF00512.27]; HAMP domain [PF00672.27]				0
Control_Arc_MAG_1_g_Methanoperedens_Control_Arc_MAG_1_g_Methanoperedens_contig_1187_2	Control_Arc_MAG_1_g_Methanoperedens	Control_Arc_MAG_1_g_Methanoperedens_contig_1187	2	1377	1889	-1	D										Response regulator receiver domain [PF00072.26]		REFSEQ hybrid sensor histidine kinase - response regulator; Xu	Xu	0
Control_Arc_MAG_1_g_Methanoperedens_Control_Arc_MAG_1_g_Methanoperedens_contig_1187_3	Control_Arc_MAG_1_g_Methanoperedens	Control_Arc_MAG_1_g_Methanoperedens_contig_1187	3	1882	2211	-1	E														0
Control_Arc_MAG_1_g_Methanoperedens_Control_Arc_MAG_1_g_Methanoperedens_contig_1187_4	Control_Arc_MAG_1_g_Methanoperedens	Control_Arc_MAG_1_g_Methanoperedens_contig_1187	4	2444	2743	1	E														0
Control_Arc_MAG_1_g_Methanoperedens_Control_Arc_MAG_1_g_Methanoperedens_contig_1187_5	Control_Arc_MAG_1_g_Methanoperedens	Control_Arc_MAG_1_g_Methanoperedens_contig_1187	5	2710	3723	1	E														0
Control_Arc_MAG_1_g_Methanoperedens_Control_Arc_MAG_1_g_Methanoperedens_contig_1187_6	Control_Arc_MAG_1_g_Methanoperedens	Control_Arc_MAG_1_g_Methanoperedens_contig_1187	6	3763	4320	1	E														0
Control_Arc_MAG_1_g_Methanoperedens_Control_Arc_MAG_1_g_Methanoperedens_contig_1187_7	Control_Arc_MAG_1_g_Methanoperedens	Control_Arc_MAG_1_g_Methanoperedens_contig_1187	7	4401	5150	1	E														0
Control_Arc_MAG_1_g_Methanoperedens_Control_Arc_MAG_1_g_Methanoperedens_contig_1187_8	Control_Arc_MAG_1_g_Methanoperedens	Control_Arc_MAG_1_g_Methanoperedens_contig_1187	8	5207	6217	1	D										Zinc-binding dehydrogenase [PF13602.8]; Alcohol dehydrogenase GroES-like domain [PF08240.14]; Zinc-binding dehydrogenase [PF00107.28]; Mycolic acid cyclopropane synthetase [PF02353.22]				0
Control_Arc_MAG_1_g_Methanoperedens_Control_Arc_MAG_1_g_Methanoperedens_contig_1187_9	Control_Arc_MAG_1_g_Methanoperedens	Control_Arc_MAG_1_g_Methanoperedens_contig_1187	9	6248	6952	1	D										Domain of unknown function (DUF4386) [PF14329.8]				0
Control_Arc_MAG_1_g_Methanoperedens_Control_Arc_MAG_1_g_Methanoperedens_contig_1187_10	Control_Arc_MAG_1_g_Methanoperedens	Control_Arc_MAG_1_g_Methanoperedens_contig_1187	10	6954	7400	1	D										Family of unknown function (DUF6326) [PF19851.1]				0
Control_Arc_MAG_1_g_Methanoperedens_Control_Arc_MAG_1_g_Methanoperedens_contig_1187_11	Control_Arc_MAG_1_g_Methanoperedens	Control_Arc_MAG_1_g_Methanoperedens_contig_1187	11	7432	8145	1	D										Domain of unknown function (DUF4386) [PF14329.8]				0
Control_Arc_MAG_1_g_Methanoperedens_Control_Arc_MAG_1_g_Methanoperedens_contig_1187_12	Control_Arc_MAG_1_g_Methanoperedens	Control_Arc_MAG_1_g_Methanoperedens_contig_1187	12	8175	9161	1	D										Zinc-binding dehydrogenase [PF13602.8]; Alcohol dehydrogenase GroES-like domain [PF08240.14]; Zinc-binding dehydrogenase [PF00107.28]				0
Control_Arc_MAG_1_g_Methanoperedens_Control_Arc_MAG_1_g_Methanoperedens_contig_1187_13	Control_Arc_MAG_1_g_Methanoperedens	Control_Arc_MAG_1_g_Methanoperedens_contig_1187	13	9187	9909	1	D										Domain of unknown function (DUF4386) [PF14329.8]				0
Control_Arc_MAG_1_g_Methanoperedens_Control_Arc_MAG_1_g_Methanoperedens_contig_1187_14	Control_Arc_MAG_1_g_Methanoperedens	Control_Arc_MAG_1_g_Methanoperedens_contig_1187	14	9902	10519	1	D										Methyltransferase domain [PF13847.8]; Methyltransferase domain [PF13489.8]; Methyltransferase domain [PF08241.14]; ubiE/COQ5 methyltransferase family [PF01209.20]; Methyltransferase domain [PF13649.8]; Methyltransferase domain [PF08242.14]; Mycolic acid cyclopropane synthetase [PF02353.22]; Methyltransferase small domain [PF05175.16]; Putative methyltransferase [PF02390.19]				0
Control_Arc_MAG_1_g_Methanoperedens_Control_Arc_MAG_1_g_Methanoperedens_contig_1187_15	Control_Arc_MAG_1_g_Methanoperedens	Control_Arc_MAG_1_g_Methanoperedens_contig_1187	15	10561	11493	1	D										Zinc-binding dehydrogenase [PF13602.8]; Zinc-binding dehydrogenase [PF00107.28]; Alcohol dehydrogenase GroES-like domain [PF08240.14]				0
Control_Arc_MAG_1_g_Methanoperedens_Control_Arc_MAG_1_g_Methanoperedens_contig_1187_16	Control_Arc_MAG_1_g_Methanoperedens	Control_Arc_MAG_1_g_Methanoperedens_contig_1187	16	11513	12007	1	E														0
Control_Arc_MAG_1_g_Methanoperedens_Control_Arc_MAG_1_g_Methanoperedens_contig_1187_17	Control_Arc_MAG_1_g_Methanoperedens	Control_Arc_MAG_1_g_Methanoperedens_contig_1187	17	11955	12695	1	D										Domain of unknown function (DUF4386) [PF14329.8]				0
Control_Arc_MAG_1_g_Methanoperedens_Control_Arc_MAG_1_g_Methanoperedens_contig_1187_18	Control_Arc_MAG_1_g_Methanoperedens	Control_Arc_MAG_1_g_Methanoperedens_contig_1187	18	12763	13065	-1	E														0
Control_Arc_MAG_1_g_Methanoperedens_Control_Arc_MAG_1_g_Methanoperedens_contig_12065_1	Control_Arc_MAG_1_g_Methanoperedens	Control_Arc_MAG_1_g_Methanoperedens_contig_12065	1	125	346	-1	E														0
Control_Arc_MAG_1_g_Methanoperedens_Control_Arc_MAG_1_g_Methanoperedens_contig_12065_2	Control_Arc_MAG_1_g_Methanoperedens	Control_Arc_MAG_1_g_Methanoperedens_contig_12065	2	622	885	1	C	K02910	large subunit ribosomal protein L31e								Ribosomal protein L31e [PF01198.21]				0
Control_Arc_MAG_1_g_Methanoperedens_Control_Arc_MAG_1_g_Methanoperedens_contig_12065_3	Control_Arc_MAG_1_g_Methanoperedens	Control_Arc_MAG_1_g_Methanoperedens_contig_12065	3	941	1567	1	C	K03264	translation initiation factor 6								eIF-6 family [PF01912.20]				0
Control_Arc_MAG_1_g_Methanoperedens_Control_Arc_MAG_1_g_Methanoperedens_contig_12065_4	Control_Arc_MAG_1_g_Methanoperedens	Control_Arc_MAG_1_g_Methanoperedens_contig_12065	4	1610	2623	1	E														0
Control_Arc_MAG_1_g_Methanoperedens_Control_Arc_MAG_1_g_Methanoperedens_contig_12065_5	Control_Arc_MAG_1_g_Methanoperedens	Control_Arc_MAG_1_g_Methanoperedens_contig_12065	5	2642	3733	-1	E														0
Control_Arc_MAG_1_g_Methanoperedens_Control_Arc_MAG_1_g_Methanoperedens_contig_1209_1	Control_Arc_MAG_1_g_Methanoperedens	Control_Arc_MAG_1_g_Methanoperedens_contig_1209	1	1	498	-1	D										Rhodopirellula transposase DDE domain [PF07592.13]				0
Control_Arc_MAG_1_g_Methanoperedens_Control_Arc_MAG_1_g_Methanoperedens_contig_1209_2	Control_Arc_MAG_1_g_Methanoperedens	Control_Arc_MAG_1_g_Methanoperedens_contig_1209	2	573	1295	-1	D										Phage tail protein [PF05709.13]				0
Control_Arc_MAG_1_g_Methanoperedens_Control_Arc_MAG_1_g_Methanoperedens_contig_1209_3	Control_Arc_MAG_1_g_Methanoperedens	Control_Arc_MAG_1_g_Methanoperedens_contig_1209	3	1297	1665	-1	E														0
Control_Arc_MAG_1_g_Methanoperedens_Control_Arc_MAG_1_g_Methanoperedens_contig_1209_4	Control_Arc_MAG_1_g_Methanoperedens	Control_Arc_MAG_1_g_Methanoperedens_contig_1209	4	1667	1951	-1	E														0
Control_Arc_MAG_1_g_Methanoperedens_Control_Arc_MAG_1_g_Methanoperedens_contig_1209_5	Control_Arc_MAG_1_g_Methanoperedens	Control_Arc_MAG_1_g_Methanoperedens_contig_1209	5	2090	2389	-1	E														0
Control_Arc_MAG_1_g_Methanoperedens_Control_Arc_MAG_1_g_Methanoperedens_contig_1209_6	Control_Arc_MAG_1_g_Methanoperedens	Control_Arc_MAG_1_g_Methanoperedens_contig_1209	6	2417	2668	-1	E														0
Control_Arc_MAG_1_g_Methanoperedens_Control_Arc_MAG_1_g_Methanoperedens_contig_1209_7	Control_Arc_MAG_1_g_Methanoperedens	Control_Arc_MAG_1_g_Methanoperedens_contig_1209	7	2706	3602	-1	E														0
Control_Arc_MAG_1_g_Methanoperedens_Control_Arc_MAG_1_g_Methanoperedens_contig_1209_8	Control_Arc_MAG_1_g_Methanoperedens	Control_Arc_MAG_1_g_Methanoperedens_contig_1209	8	3669	4436	-1	E														0
Control_Arc_MAG_1_g_Methanoperedens_Control_Arc_MAG_1_g_Methanoperedens_contig_1209_9	Control_Arc_MAG_1_g_Methanoperedens	Control_Arc_MAG_1_g_Methanoperedens_contig_1209	9	4436	5770	-1	C	K09960	uncharacterized protein								Uncharacterized protein conserved in bacteria (DUF2213) [PF09979.11]		sp|P44180|Y1405_HAEIN Uncharacterized protein HI_1405; Xu	Xu	0
Control_Arc_MAG_1_g_Methanoperedens_Control_Arc_MAG_1_g_Methanoperedens_contig_1209_10	Control_Arc_MAG_1_g_Methanoperedens	Control_Arc_MAG_1_g_Methanoperedens_contig_1209	10	6472	7161	1	E														0
Control_Arc_MAG_1_g_Methanoperedens_Control_Arc_MAG_1_g_Methanoperedens_contig_1209_11	Control_Arc_MAG_1_g_Methanoperedens	Control_Arc_MAG_1_g_Methanoperedens_contig_1209	11	7378	8739	1	E														0
Control_Arc_MAG_1_g_Methanoperedens_Control_Arc_MAG_1_g_Methanoperedens_contig_1209_12	Control_Arc_MAG_1_g_Methanoperedens	Control_Arc_MAG_1_g_Methanoperedens_contig_1209	12	9048	10436	-1	D										Protein of unknown function (DUF1073) [PF06381.13]		sp|P36272|PORTL_BPP21 Portal protein B; XpXrXs	Xp;Xr;Xs	0
Control_Arc_MAG_1_g_Methanoperedens_Control_Arc_MAG_1_g_Methanoperedens_contig_1209_13	Control_Arc_MAG_1_g_Methanoperedens	Control_Arc_MAG_1_g_Methanoperedens_contig_1209	13	10543	10914	1	E														0
Control_Arc_MAG_1_g_Methanoperedens_Control_Arc_MAG_1_g_Methanoperedens_contig_1209_14	Control_Arc_MAG_1_g_Methanoperedens	Control_Arc_MAG_1_g_Methanoperedens_contig_1209	14	10911	11162	1	E														0
Control_Arc_MAG_1_g_Methanoperedens_Control_Arc_MAG_1_g_Methanoperedens_contig_1209_15	Control_Arc_MAG_1_g_Methanoperedens	Control_Arc_MAG_1_g_Methanoperedens_contig_1209	15	11114	11308	1	E														0
Control_Arc_MAG_1_g_Methanoperedens_Control_Arc_MAG_1_g_Methanoperedens_contig_1209_16	Control_Arc_MAG_1_g_Methanoperedens	Control_Arc_MAG_1_g_Methanoperedens_contig_1209	16	11308	12045	1	C	K04802	proliferating cell nuclear antigen								Proliferating cell nuclear antigen, C-terminal domain [PF02747.17]; Proliferating cell nuclear antigen, N-terminal domain [PF00705.20]		sp|B0R7F7|PCNA_HALS3 DNA polymerase sliding clamp; Xr	Xr	0
Control_Arc_MAG_1_g_Methanoperedens_Control_Arc_MAG_1_g_Methanoperedens_contig_1209_17	Control_Arc_MAG_1_g_Methanoperedens	Control_Arc_MAG_1_g_Methanoperedens_contig_1209	17	12047	12874	1	D										ERCC4 domain [PF02732.17]; Helix-hairpin-helix motif [PF12826.9]; Helix-hairpin-helix domain [PF14520.8]				0
Control_Arc_MAG_1_g_Methanoperedens_Control_Arc_MAG_1_g_Methanoperedens_contig_121_1	Control_Arc_MAG_1_g_Methanoperedens	Control_Arc_MAG_1_g_Methanoperedens_contig_121	1	728	1810	1	C	K02346,K04479	DNA polymerase IV [EC:2.7.7.7]; DNA polymerase IV (archaeal DinB-like DNA polymerase) [EC:2.7.7.7]								impB/mucB/samB family [PF00817.22]; impB/mucB/samB family C-terminal domain [PF11799.10]; IMS family HHH motif [PF11798.10]		sp|P04152|UMUC_ECOLI Protein UmuC; Xh	Xh	0
Control_Arc_MAG_1_g_Methanoperedens_Control_Arc_MAG_1_g_Methanoperedens_contig_121_2	Control_Arc_MAG_1_g_Methanoperedens	Control_Arc_MAG_1_g_Methanoperedens_contig_121	2	1907	2233	-1	E														0
Control_Arc_MAG_1_g_Methanoperedens_Control_Arc_MAG_1_g_Methanoperedens_contig_121_3	Control_Arc_MAG_1_g_Methanoperedens	Control_Arc_MAG_1_g_Methanoperedens_contig_121	3	2673	2909	1	E														0
Control_Arc_MAG_1_g_Methanoperedens_Control_Arc_MAG_1_g_Methanoperedens_contig_121_4	Control_Arc_MAG_1_g_Methanoperedens	Control_Arc_MAG_1_g_Methanoperedens_contig_121	4	2906	3172	1	C	K06218	mRNA interferase RelE/StbE										REFSEQ RelE-like toxin; Xu	Xu	0
Control_Arc_MAG_1_g_Methanoperedens_Control_Arc_MAG_1_g_Methanoperedens_contig_121_5	Control_Arc_MAG_1_g_Methanoperedens	Control_Arc_MAG_1_g_Methanoperedens_contig_121	5	3186	4190	-1	C	K00946	thiamine-monophosphate kinase [EC:2.7.4.16]								AIR synthase related protein, C-terminal domain [PF02769.24]; AIR synthase related protein, N-terminal domain [PF00586.26]				0
Control_Arc_MAG_1_g_Methanoperedens_Control_Arc_MAG_1_g_Methanoperedens_contig_121_6	Control_Arc_MAG_1_g_Methanoperedens	Control_Arc_MAG_1_g_Methanoperedens_contig_121	6	4585	5811	1	C	K03242	translation initiation factor 2 subunit 3								Initiation factor eIF2 gamma, C terminal [PF09173.13]; Elongation factor Tu GTP binding domain [PF00009.29]				0
Control_Arc_MAG_1_g_Methanoperedens_Control_Arc_MAG_1_g_Methanoperedens_contig_121_7	Control_Arc_MAG_1_g_Methanoperedens	Control_Arc_MAG_1_g_Methanoperedens_contig_121	7	5812	6180	1	C	K07158	uncharacterized protein								PIN like domain [PF18477.3]				0
Control_Arc_MAG_1_g_Methanoperedens_Control_Arc_MAG_1_g_Methanoperedens_contig_121_8	Control_Arc_MAG_1_g_Methanoperedens	Control_Arc_MAG_1_g_Methanoperedens_contig_121	8	6204	6854	1	C	K03049	DNA-directed RNA polymerase subunit E' [EC:2.7.7.6]								SHS2 domain found in N terminus of Rpb7p/Rpc25p/MJ0397 [PF03876.19]; S1 RNA binding domain [PF00575.25]				0
Control_Arc_MAG_1_g_Methanoperedens_Control_Arc_MAG_1_g_Methanoperedens_contig_121_9	Control_Arc_MAG_1_g_Methanoperedens	Control_Arc_MAG_1_g_Methanoperedens_contig_121	9	6854	7039	1	C	K03050	DNA-directed RNA polymerase subunit E" [EC:2.7.7.6]								Spt4/RpoE2 zinc finger [PF06093.15]				1
Control_Arc_MAG_1_g_Methanoperedens_Control_Arc_MAG_1_g_Methanoperedens_contig_121_10	Control_Arc_MAG_1_g_Methanoperedens	Control_Arc_MAG_1_g_Methanoperedens_contig_121	10	7041	7577	1	C	K09735	GTP-dependent dephospho-CoA kinase [EC:2.7.1.-]								Protein of unknown function (DUF359) [PF04019.14]				0
Control_Arc_MAG_1_g_Methanoperedens_Control_Arc_MAG_1_g_Methanoperedens_contig_121_11	Control_Arc_MAG_1_g_Methanoperedens	Control_Arc_MAG_1_g_Methanoperedens_contig_121	11	7577	7915	1	C	K02974	small subunit ribosomal protein S24e								Ribosomal protein S24e [PF01282.21]				0
Control_Arc_MAG_1_g_Methanoperedens_Control_Arc_MAG_1_g_Methanoperedens_contig_121_12	Control_Arc_MAG_1_g_Methanoperedens	Control_Arc_MAG_1_g_Methanoperedens_contig_121	12	8118	9830	1	C	K01960	pyruvate carboxylase subunit B [EC:6.4.1.1]								Conserved carboxylase domain [PF02436.20]; HMGL-like [PF00682.21]; Biotin-requiring enzyme [PF00364.24]				0
Control_Arc_MAG_1_g_Methanoperedens_Control_Arc_MAG_1_g_Methanoperedens_contig_121_13	Control_Arc_MAG_1_g_Methanoperedens	Control_Arc_MAG_1_g_Methanoperedens_contig_121	13	9832	11310	1	C	K01959,K01961	pyruvate carboxylase subunit A [EC:6.4.1.1]; acetyl-CoA carboxylase, biotin carboxylase subunit [EC:6.4.1.2 6.3.4.14]								Carbamoyl-phosphate synthase L chain, ATP binding domain [PF02786.19]; Biotin carboxylase, N-terminal domain [PF00289.24]; Biotin carboxylase C-terminal domain [PF02785.21]; D-ala D-ala ligase C-terminus [PF07478.15]; ATP-grasp domain [PF02655.16]; RimK-like ATP-grasp domain [PF08443.13]; ATP-grasp domain [PF02222.24]; Phosphoribosylglycinamide synthetase, ATP-grasp (A) domain [PF01071.21]; ATP-g…				0
Control_Arc_MAG_1_g_Methanoperedens_Control_Arc_MAG_1_g_Methanoperedens_contig_121_14	Control_Arc_MAG_1_g_Methanoperedens	Control_Arc_MAG_1_g_Methanoperedens_contig_121	14	11359	12189	1	C	K03524	BirA family transcriptional regulator, biotin operon repressor / biotin---[acetyl-CoA-carboxylase] ligase [EC:6.3.4.15]								Biotin/lipoate A/B protein ligase family [PF03099.21]; Biotin protein ligase C terminal domain [PF02237.19]; Biotin/lipoate A/B protein ligase family [PF16917.7]				0
Control_Arc_MAG_1_g_Methanoperedens_Control_Arc_MAG_1_g_Methanoperedens_contig_121_15	Control_Arc_MAG_1_g_Methanoperedens	Control_Arc_MAG_1_g_Methanoperedens_contig_121	15	12191	12823	1	E														0
Control_Arc_MAG_1_g_Methanoperedens_Control_Arc_MAG_1_g_Methanoperedens_contig_121_16	Control_Arc_MAG_1_g_Methanoperedens	Control_Arc_MAG_1_g_Methanoperedens_contig_121	16	13138	14037	-1	D			MER0068593	S09C	MER0068593 - subfamily S9C unassigned peptidases (Methanosarcina barkeri) [S09.UPC]#S09C#{peptidase unit: 107-322}~source YP_304591~	FALSE	0.556	230	8.73e-66	Acetyl xylan esterase (AXE1) [PF05448.14]; Dienelactone hydrolase family [PF01738.20]; Abhydrolase family [PF12715.9]; Esterase FrsA-like [PF06500.13]; Prolyl oligopeptidase family [PF00326.23]; Chlorophyllase enzyme [PF12740.9]; BAAT / Acyl-CoA thioester hydrolase C terminal [PF08840.13]	CE7 acetyl xylan esterase (EC 3.1.1.72); cephalosporin-C deacetylase (EC 3.1.1.41). [CE7]			0
Control_Arc_MAG_1_g_Methanoperedens_Control_Arc_MAG_1_g_Methanoperedens_contig_121_17	Control_Arc_MAG_1_g_Methanoperedens	Control_Arc_MAG_1_g_Methanoperedens_contig_121	17	14042	14566	-1	E														0
Control_Arc_MAG_1_g_Methanoperedens_Control_Arc_MAG_1_g_Methanoperedens_contig_121_18	Control_Arc_MAG_1_g_Methanoperedens	Control_Arc_MAG_1_g_Methanoperedens_contig_121	18	14696	15508	1	C	K13280	signal peptidase I [EC:3.4.21.89]	MER1052706	S26B	MER1052706 - subfamily S26B unassigned peptidases () [S26.UPB]#S26B#{peptidase unit: 99-198}~source D1JH51~	FALSE	0.554	106	8.28e-24	Signal peptidase, peptidase S26 [PF10502.11]; Peptidase S24-like [PF00717.25]				0
Control_Arc_MAG_1_g_Methanoperedens_Control_Arc_MAG_1_g_Methanoperedens_contig_121_19	Control_Arc_MAG_1_g_Methanoperedens	Control_Arc_MAG_1_g_Methanoperedens_contig_121	19	15502	16626	1	E														0
Control_Arc_MAG_1_g_Methanoperedens_Control_Arc_MAG_1_g_Methanoperedens_contig_121_20	Control_Arc_MAG_1_g_Methanoperedens	Control_Arc_MAG_1_g_Methanoperedens_contig_121	20	16623	18599	1	E														0
Control_Arc_MAG_1_g_Methanoperedens_Control_Arc_MAG_1_g_Methanoperedens_contig_121_21	Control_Arc_MAG_1_g_Methanoperedens	Control_Arc_MAG_1_g_Methanoperedens_contig_121	21	18606	19193	1	D										Class III cytochrome C family [PF02085.18]; Cytochrome c7 and related cytochrome c [PF14522.8]; Cytochrome c3 [PF14537.8]				6
Control_Arc_MAG_1_g_Methanoperedens_Control_Arc_MAG_1_g_Methanoperedens_contig_121_22	Control_Arc_MAG_1_g_Methanoperedens	Control_Arc_MAG_1_g_Methanoperedens_contig_121	22	19294	19926	1	E														4
Control_Arc_MAG_1_g_Methanoperedens_Control_Arc_MAG_1_g_Methanoperedens_contig_121_23	Control_Arc_MAG_1_g_Methanoperedens	Control_Arc_MAG_1_g_Methanoperedens_contig_121	23	19994	20425	1	E														0
Control_Arc_MAG_1_g_Methanoperedens_Control_Arc_MAG_1_g_Methanoperedens_contig_121_24	Control_Arc_MAG_1_g_Methanoperedens	Control_Arc_MAG_1_g_Methanoperedens_contig_121	24	20521	25152	1	D										Cytochrome c3 [PF14537.8]				28
Control_Arc_MAG_1_g_Methanoperedens_Control_Arc_MAG_1_g_Methanoperedens_contig_121_25	Control_Arc_MAG_1_g_Methanoperedens	Control_Arc_MAG_1_g_Methanoperedens_contig_121	25	25159	25608	1	E														2
Control_Arc_MAG_1_g_Methanoperedens_Control_Arc_MAG_1_g_Methanoperedens_contig_121_26	Control_Arc_MAG_1_g_Methanoperedens	Control_Arc_MAG_1_g_Methanoperedens_contig_121	26	25612	26403	1	E														3
Control_Arc_MAG_1_g_Methanoperedens_Control_Arc_MAG_1_g_Methanoperedens_contig_121_27	Control_Arc_MAG_1_g_Methanoperedens	Control_Arc_MAG_1_g_Methanoperedens_contig_121	27	26397	27326	-1	D										Cytochrome c3 [PF14537.8]; Class III cytochrome C family [PF02085.18]; NapC/NirT cytochrome c family, N-terminal region [PF03264.16]; Cytochrome c7 and related cytochrome c [PF14522.8]; Cytochrome c554 and c-prime [PF13435.8]				12
Control_Arc_MAG_1_g_Methanoperedens_Control_Arc_MAG_1_g_Methanoperedens_contig_121_28	Control_Arc_MAG_1_g_Methanoperedens	Control_Arc_MAG_1_g_Methanoperedens_contig_121	28	27620	27928	-1	E														0
Control_Arc_MAG_1_g_Methanoperedens_Control_Arc_MAG_1_g_Methanoperedens_contig_121_29	Control_Arc_MAG_1_g_Methanoperedens	Control_Arc_MAG_1_g_Methanoperedens_contig_121	29	27925	28623	-1	C	K09006	uncharacterized protein								PINc domain ribonuclease [PF08745.13]				0
Control_Arc_MAG_1_g_Methanoperedens_Control_Arc_MAG_1_g_Methanoperedens_contig_121_30	Control_Arc_MAG_1_g_Methanoperedens	Control_Arc_MAG_1_g_Methanoperedens_contig_121	30	28725	28895	1	E														0
Control_Arc_MAG_1_g_Methanoperedens_Control_Arc_MAG_1_g_Methanoperedens_contig_121_31	Control_Arc_MAG_1_g_Methanoperedens	Control_Arc_MAG_1_g_Methanoperedens_contig_121	31	28908	29138	1	E														0
Control_Arc_MAG_1_g_Methanoperedens_Control_Arc_MAG_1_g_Methanoperedens_contig_121_32	Control_Arc_MAG_1_g_Methanoperedens	Control_Arc_MAG_1_g_Methanoperedens_contig_121	32	29256	29954	1	E														0
Control_Arc_MAG_1_g_Methanoperedens_Control_Arc_MAG_1_g_Methanoperedens_contig_121_33	Control_Arc_MAG_1_g_Methanoperedens	Control_Arc_MAG_1_g_Methanoperedens_contig_121	33	30147	30998	-1	C	K22699	sulfide-dependent adenosine diphosphate thiazole synthase [EC:2.4.2.59]								Thi4 family [PF01946.19]; FAD dependent oxidoreductase [PF12831.9]; FAD binding domain [PF00890.26]; Pyridine nucleotide-disulphide oxidoreductase [PF07992.16]; FAD binding domain [PF01494.21]; HI0933-like protein [PF03486.16]				0
Control_Arc_MAG_1_g_Methanoperedens_Control_Arc_MAG_1_g_Methanoperedens_contig_121_34	Control_Arc_MAG_1_g_Methanoperedens	Control_Arc_MAG_1_g_Methanoperedens_contig_121	34	31081	31443	1	E														0
Control_Arc_MAG_1_g_Methanoperedens_Control_Arc_MAG_1_g_Methanoperedens_contig_121_35	Control_Arc_MAG_1_g_Methanoperedens	Control_Arc_MAG_1_g_Methanoperedens_contig_121	35	31463	34021	-1	C	K01873	valyl-tRNA synthetase [EC:6.1.1.9]								tRNA synthetases class I (I, L, M and V) [PF00133.24]; Anticodon-binding domain of tRNA ligase [PF08264.15]; tRNA synthetases class I (M) [PF09334.13]; Anticodon binding domain of methionyl tRNA ligase [PF19303.1]				0
Control_Arc_MAG_1_g_Methanoperedens_Control_Arc_MAG_1_g_Methanoperedens_contig_121_36	Control_Arc_MAG_1_g_Methanoperedens	Control_Arc_MAG_1_g_Methanoperedens_contig_121	36	34295	34471	1	D										PD-(D/E)XK nuclease superfamily [PF13366.8]				0
Control_Arc_MAG_1_g_Methanoperedens_Control_Arc_MAG_1_g_Methanoperedens_contig_12265_1	Control_Arc_MAG_1_g_Methanoperedens	Control_Arc_MAG_1_g_Methanoperedens_contig_12265	1	2	517	-1	C	K04802	proliferating cell nuclear antigen								Proliferating cell nuclear antigen, N-terminal domain [PF00705.20]		sp|B0R7F7|PCNA_HALS3 DNA polymerase sliding clamp; Xr	Xr	0
Control_Arc_MAG_1_g_Methanoperedens_Control_Arc_MAG_1_g_Methanoperedens_contig_12265_2	Control_Arc_MAG_1_g_Methanoperedens	Control_Arc_MAG_1_g_Methanoperedens_contig_12265	2	517	900	-1	E														0
Control_Arc_MAG_1_g_Methanoperedens_Control_Arc_MAG_1_g_Methanoperedens_contig_12265_3	Control_Arc_MAG_1_g_Methanoperedens	Control_Arc_MAG_1_g_Methanoperedens_contig_12265	3	1006	2385	1	D										Protein of unknown function (DUF1073) [PF06381.13]		sp|P36272|PORTL_BPP21 Portal protein B; XpXrXs	Xp;Xr;Xs	0
Control_Arc_MAG_1_g_Methanoperedens_Control_Arc_MAG_1_g_Methanoperedens_contig_12265_4	Control_Arc_MAG_1_g_Methanoperedens	Control_Arc_MAG_1_g_Methanoperedens_contig_12265	4	2807	3280	1	E														0
Control_Arc_MAG_1_g_Methanoperedens_Control_Arc_MAG_1_g_Methanoperedens_contig_12402_1	Control_Arc_MAG_1_g_Methanoperedens	Control_Arc_MAG_1_g_Methanoperedens_contig_12402	1	1	306	-1	E														0
Control_Arc_MAG_1_g_Methanoperedens_Control_Arc_MAG_1_g_Methanoperedens_contig_12402_2	Control_Arc_MAG_1_g_Methanoperedens	Control_Arc_MAG_1_g_Methanoperedens_contig_12402	2	439	2151	-1	D										Transposase IS66 family [PF03050.16]; IS66 C-terminal element [PF13817.8]		sp|P50360|Y4HP_SINFN Uncharacterized protein y4hP; Xh	Xh	0
Control_Arc_MAG_1_g_Methanoperedens_Control_Arc_MAG_1_g_Methanoperedens_contig_12402_3	Control_Arc_MAG_1_g_Methanoperedens	Control_Arc_MAG_1_g_Methanoperedens_contig_12402	3	2227	2535	-1	C	K07484	transposase								IS66 Orf2 like protein [PF05717.15]				0
Control_Arc_MAG_1_g_Methanoperedens_Control_Arc_MAG_1_g_Methanoperedens_contig_12402_4	Control_Arc_MAG_1_g_Methanoperedens	Control_Arc_MAG_1_g_Methanoperedens_contig_12402	4	2594	2977	-1	E														0
Control_Arc_MAG_1_g_Methanoperedens_Control_Arc_MAG_1_g_Methanoperedens_contig_12402_5	Control_Arc_MAG_1_g_Methanoperedens	Control_Arc_MAG_1_g_Methanoperedens_contig_12402	5	3289	3840	-1	C	K00574	cyclopropane-fatty-acyl-phospholipid synthase [EC:2.1.1.79]								Mycolic acid cyclopropane synthetase [PF02353.22]				0
Control_Arc_MAG_1_g_Methanoperedens_Control_Arc_MAG_1_g_Methanoperedens_contig_1280_1	Control_Arc_MAG_1_g_Methanoperedens	Control_Arc_MAG_1_g_Methanoperedens_contig_1280	1	454	2499	-1	D			MER0127214	S09A	MER0127214 - subfamily S9A unassigned peptidases (Methanosaeta harundinacea) [S09.UPA]#S09A#{peptidase unit: 373-647}~source G7WPU2~	TRUE	0.759	421	2.07e-125	Prolyl oligopeptidase family [PF00326.23]; Dienelactone hydrolase family [PF01738.20]; Serine aminopeptidase, S33 [PF12146.10]; X-Pro dipeptidyl-peptidase (S15 family) [PF02129.20]; alpha/beta hydrolase fold [PF07859.15]; Acetyl xylan esterase (AXE1) [PF05448.14]; Esterase FrsA-like [PF06500.13]; Chlorophyllase enzyme [PF12740.9]; Dipeptidyl peptidase IV (DPP IV) N-terminal region [PF00930.23]; P…	CE1 acetyl xylan esterase (EC 3.1.1.72); cinnamoyl esterase (EC 3.1.1.-); feruloyl esterase (EC 3.1.1.73); carboxylesterase (EC 3.1.1.1); S-formylglutathione hydrolase (EC 3.1.2.12); diacylglycerol O-acyltransferase (EC 2.3.1.20); trehalose 6-O-mycolyltransferase (EC 2.3.1.122) [CE1]			0
Control_Arc_MAG_1_g_Methanoperedens_Control_Arc_MAG_1_g_Methanoperedens_contig_1280_2	Control_Arc_MAG_1_g_Methanoperedens	Control_Arc_MAG_1_g_Methanoperedens_contig_1280	2	2857	3231	1	E														0
Control_Arc_MAG_1_g_Methanoperedens_Control_Arc_MAG_1_g_Methanoperedens_contig_1280_3	Control_Arc_MAG_1_g_Methanoperedens	Control_Arc_MAG_1_g_Methanoperedens_contig_1280	3	3513	3755	-1	D										Methyl-coenzyme M reductase alpha subunit, N-terminal domain [PF02745.17]				0
Control_Arc_MAG_1_g_Methanoperedens_Control_Arc_MAG_1_g_Methanoperedens_contig_1280_4	Control_Arc_MAG_1_g_Methanoperedens	Control_Arc_MAG_1_g_Methanoperedens_contig_1280	4	3771	4292	-1	E														0
Control_Arc_MAG_1_g_Methanoperedens_Control_Arc_MAG_1_g_Methanoperedens_contig_1280_5	Control_Arc_MAG_1_g_Methanoperedens	Control_Arc_MAG_1_g_Methanoperedens_contig_1280	5	4647	5165	1	D										Acylphosphatase [PF00708.20]				0
Control_Arc_MAG_1_g_Methanoperedens_Control_Arc_MAG_1_g_Methanoperedens_contig_1280_6	Control_Arc_MAG_1_g_Methanoperedens	Control_Arc_MAG_1_g_Methanoperedens_contig_1280	6	5535	6455	-1	E														0
Control_Arc_MAG_1_g_Methanoperedens_Control_Arc_MAG_1_g_Methanoperedens_contig_1280_7	Control_Arc_MAG_1_g_Methanoperedens	Control_Arc_MAG_1_g_Methanoperedens_contig_1280	7	6407	6763	-1	E														0
Control_Arc_MAG_1_g_Methanoperedens_Control_Arc_MAG_1_g_Methanoperedens_contig_1280_8	Control_Arc_MAG_1_g_Methanoperedens	Control_Arc_MAG_1_g_Methanoperedens_contig_1280	8	7380	10346	1	D										S-layer protein [PF07752.13]; SdrD B-like domain [PF17210.5]; Cytochrome D1 heme domain [PF02239.18]; Lactonase, 7-bladed beta-propeller [PF10282.11]; PKD domain [PF18911.2]; SMP-30/Gluconolactonase/LRE-like region [PF08450.14]				0
Control_Arc_MAG_1_g_Methanoperedens_Control_Arc_MAG_1_g_Methanoperedens_contig_1280_9	Control_Arc_MAG_1_g_Methanoperedens	Control_Arc_MAG_1_g_Methanoperedens_contig_1280	9	10991	11890	-1	D										Tn3 transposase DDE domain [PF01526.19]				0
Control_Arc_MAG_1_g_Methanoperedens_Control_Arc_MAG_1_g_Methanoperedens_contig_12840_1	Control_Arc_MAG_1_g_Methanoperedens	Control_Arc_MAG_1_g_Methanoperedens_contig_12840	1	220	351	-1	E														0
Control_Arc_MAG_1_g_Methanoperedens_Control_Arc_MAG_1_g_Methanoperedens_contig_12840_2	Control_Arc_MAG_1_g_Methanoperedens	Control_Arc_MAG_1_g_Methanoperedens_contig_12840	2	830	1063	1	C	K18843	antitoxin HicB								HicB_like antitoxin of bacterial toxin-antitoxin system [PF15919.7]; Domain of unknown function (DUF1902) [PF08972.13]				0
Control_Arc_MAG_1_g_Methanoperedens_Control_Arc_MAG_1_g_Methanoperedens_contig_12840_3	Control_Arc_MAG_1_g_Methanoperedens	Control_Arc_MAG_1_g_Methanoperedens_contig_12840	3	1093	1293	1	C	K07339	mRNA interferase HicA [EC:3.1.-.-]								HicA toxin of bacterial toxin-antitoxin, [PF07927.14]				0
Control_Arc_MAG_1_g_Methanoperedens_Control_Arc_MAG_1_g_Methanoperedens_contig_12840_4	Control_Arc_MAG_1_g_Methanoperedens	Control_Arc_MAG_1_g_Methanoperedens_contig_12840	4	1822	2007	1	E														0
Control_Arc_MAG_1_g_Methanoperedens_Control_Arc_MAG_1_g_Methanoperedens_contig_12840_5	Control_Arc_MAG_1_g_Methanoperedens	Control_Arc_MAG_1_g_Methanoperedens_contig_12840	5	1992	2285	1	C	K19092	toxin ParE1/3/4								ParE toxin of type II toxin-antitoxin system, parDE [PF05016.17]				0
Control_Arc_MAG_1_g_Methanoperedens_Control_Arc_MAG_1_g_Methanoperedens_contig_12840_6	Control_Arc_MAG_1_g_Methanoperedens	Control_Arc_MAG_1_g_Methanoperedens_contig_12840	6	2627	3067	-1	E														0
Control_Arc_MAG_1_g_Methanoperedens_Control_Arc_MAG_1_g_Methanoperedens_contig_12840_7	Control_Arc_MAG_1_g_Methanoperedens	Control_Arc_MAG_1_g_Methanoperedens_contig_12840	7	3088	3567	1	E														0
Control_Arc_MAG_1_g_Methanoperedens_Control_Arc_MAG_1_g_Methanoperedens_contig_12840_8	Control_Arc_MAG_1_g_Methanoperedens	Control_Arc_MAG_1_g_Methanoperedens_contig_12840	8	3569	3772	-1	E														0
Control_Arc_MAG_1_g_Methanoperedens_Control_Arc_MAG_1_g_Methanoperedens_contig_1287_1	Control_Arc_MAG_1_g_Methanoperedens	Control_Arc_MAG_1_g_Methanoperedens_contig_1287	1	538	1602	1	C	K07133	uncharacterized protein								Domain of unknown function (DUF4143) [PF13635.8]; AAA domain [PF13173.8]				0
Control_Arc_MAG_1_g_Methanoperedens_Control_Arc_MAG_1_g_Methanoperedens_contig_1287_2	Control_Arc_MAG_1_g_Methanoperedens	Control_Arc_MAG_1_g_Methanoperedens_contig_1287	2	1681	1938	1	E														0
Control_Arc_MAG_1_g_Methanoperedens_Control_Arc_MAG_1_g_Methanoperedens_contig_1287_3	Control_Arc_MAG_1_g_Methanoperedens	Control_Arc_MAG_1_g_Methanoperedens_contig_1287	3	2059	2991	-1	C	K09717	uncharacterized protein												0
Control_Arc_MAG_1_g_Methanoperedens_Control_Arc_MAG_1_g_Methanoperedens_contig_1287_4	Control_Arc_MAG_1_g_Methanoperedens	Control_Arc_MAG_1_g_Methanoperedens_contig_1287	4	3052	3459	-1	E														0
Control_Arc_MAG_1_g_Methanoperedens_Control_Arc_MAG_1_g_Methanoperedens_contig_1287_5	Control_Arc_MAG_1_g_Methanoperedens	Control_Arc_MAG_1_g_Methanoperedens_contig_1287	5	3465	3692	-1	D										Antidote-toxin recognition MazE, bacterial antitoxin [PF04014.20]				0
Control_Arc_MAG_1_g_Methanoperedens_Control_Arc_MAG_1_g_Methanoperedens_contig_1287_6	Control_Arc_MAG_1_g_Methanoperedens	Control_Arc_MAG_1_g_Methanoperedens_contig_1287	6	3891	4094	1	D										TRAM domain [PF01938.22]				0
Control_Arc_MAG_1_g_Methanoperedens_Control_Arc_MAG_1_g_Methanoperedens_contig_1287_7	Control_Arc_MAG_1_g_Methanoperedens	Control_Arc_MAG_1_g_Methanoperedens_contig_1287	7	4299	5279	1	D										Putative peptidoglycan binding domain [PF01471.20]				0
Control_Arc_MAG_1_g_Methanoperedens_Control_Arc_MAG_1_g_Methanoperedens_contig_1287_8	Control_Arc_MAG_1_g_Methanoperedens	Control_Arc_MAG_1_g_Methanoperedens_contig_1287	8	5322	5897	-1	E														0
Control_Arc_MAG_1_g_Methanoperedens_Control_Arc_MAG_1_g_Methanoperedens_contig_1287_9	Control_Arc_MAG_1_g_Methanoperedens	Control_Arc_MAG_1_g_Methanoperedens_contig_1287	9	5940	7370	1	D										Transposase DDE domain [PF01609.23]				0
Control_Arc_MAG_1_g_Methanoperedens_Control_Arc_MAG_1_g_Methanoperedens_contig_1287_10	Control_Arc_MAG_1_g_Methanoperedens	Control_Arc_MAG_1_g_Methanoperedens_contig_1287	10	7382	7549	-1	E														0
Control_Arc_MAG_1_g_Methanoperedens_Control_Arc_MAG_1_g_Methanoperedens_contig_1287_11	Control_Arc_MAG_1_g_Methanoperedens	Control_Arc_MAG_1_g_Methanoperedens_contig_1287	11	7572	8270	-1	E														0
Control_Arc_MAG_1_g_Methanoperedens_Control_Arc_MAG_1_g_Methanoperedens_contig_1287_12	Control_Arc_MAG_1_g_Methanoperedens	Control_Arc_MAG_1_g_Methanoperedens_contig_1287	12	8267	8908	-1	E														0
Control_Arc_MAG_1_g_Methanoperedens_Control_Arc_MAG_1_g_Methanoperedens_contig_1287_13	Control_Arc_MAG_1_g_Methanoperedens	Control_Arc_MAG_1_g_Methanoperedens_contig_1287	13	8953	9816	-1	E														0
Control_Arc_MAG_1_g_Methanoperedens_Control_Arc_MAG_1_g_Methanoperedens_contig_1287_14	Control_Arc_MAG_1_g_Methanoperedens	Control_Arc_MAG_1_g_Methanoperedens_contig_1287	14	9864	10061	-1	E														0
Control_Arc_MAG_1_g_Methanoperedens_Control_Arc_MAG_1_g_Methanoperedens_contig_1287_15	Control_Arc_MAG_1_g_Methanoperedens	Control_Arc_MAG_1_g_Methanoperedens_contig_1287	15	10058	11407	-1	D										Baseplate J-like protein [PF04865.16]		sp|P51767|BPJ_BPP2 Baseplate protein J; XhXs	Xs;Xh	0
Control_Arc_MAG_1_g_Methanoperedens_Control_Arc_MAG_1_g_Methanoperedens_contig_1287_16	Control_Arc_MAG_1_g_Methanoperedens	Control_Arc_MAG_1_g_Methanoperedens_contig_1287	16	11407	11844	-1	D										Protein of unknown function (DUF2634) [PF10934.10]		sp|P09425|BP25_BPT4 Baseplate wedge protein gp25; XhXs	Xs;Xh	0
Control_Arc_MAG_1_g_Methanoperedens_Control_Arc_MAG_1_g_Methanoperedens_contig_1287_17	Control_Arc_MAG_1_g_Methanoperedens	Control_Arc_MAG_1_g_Methanoperedens_contig_1287	17	11854	12246	-1	D										PAAR motif [PF05488.15]; Domain of unknown function (DUF4150) [PF13665.8]				0
Control_Arc_MAG_1_g_Methanoperedens_Control_Arc_MAG_1_g_Methanoperedens_contig_1287_18	Control_Arc_MAG_1_g_Methanoperedens	Control_Arc_MAG_1_g_Methanoperedens_contig_1287	18	12258	12794	-1	D										Type VI secretion system/phage-baseplate injector OB domain [PF04717.14]				0
Control_Arc_MAG_1_g_Methanoperedens_Control_Arc_MAG_1_g_Methanoperedens_contig_13042_1	Control_Arc_MAG_1_g_Methanoperedens	Control_Arc_MAG_1_g_Methanoperedens_contig_13042	1	62	271	-1	E														0
Control_Arc_MAG_1_g_Methanoperedens_Control_Arc_MAG_1_g_Methanoperedens_contig_13042_2	Control_Arc_MAG_1_g_Methanoperedens	Control_Arc_MAG_1_g_Methanoperedens_contig_13042	2	216	611	-1	E														0
Control_Arc_MAG_1_g_Methanoperedens_Control_Arc_MAG_1_g_Methanoperedens_contig_13042_3	Control_Arc_MAG_1_g_Methanoperedens	Control_Arc_MAG_1_g_Methanoperedens_contig_13042	3	612	761	-1	E														0
Control_Arc_MAG_1_g_Methanoperedens_Control_Arc_MAG_1_g_Methanoperedens_contig_13042_4	Control_Arc_MAG_1_g_Methanoperedens	Control_Arc_MAG_1_g_Methanoperedens_contig_13042	4	1023	1247	-1	E														0
Control_Arc_MAG_1_g_Methanoperedens_Control_Arc_MAG_1_g_Methanoperedens_contig_13042_5	Control_Arc_MAG_1_g_Methanoperedens	Control_Arc_MAG_1_g_Methanoperedens_contig_13042	5	1240	2022	-1	E														0
Control_Arc_MAG_1_g_Methanoperedens_Control_Arc_MAG_1_g_Methanoperedens_contig_13042_6	Control_Arc_MAG_1_g_Methanoperedens	Control_Arc_MAG_1_g_Methanoperedens_contig_13042	6	2322	2453	-1	E														0
Control_Arc_MAG_1_g_Methanoperedens_Control_Arc_MAG_1_g_Methanoperedens_contig_13042_7	Control_Arc_MAG_1_g_Methanoperedens	Control_Arc_MAG_1_g_Methanoperedens_contig_13042	7	2454	2864	-1	E														0
Control_Arc_MAG_1_g_Methanoperedens_Control_Arc_MAG_1_g_Methanoperedens_contig_13043_1	Control_Arc_MAG_1_g_Methanoperedens	Control_Arc_MAG_1_g_Methanoperedens_contig_13043	1	406	2124	1	D										Transposase DDE domain [PF01609.23]				0
Control_Arc_MAG_1_g_Methanoperedens_Control_Arc_MAG_1_g_Methanoperedens_contig_13043_2	Control_Arc_MAG_1_g_Methanoperedens	Control_Arc_MAG_1_g_Methanoperedens_contig_13043	2	2124	2711	1	E														0
Control_Arc_MAG_1_g_Methanoperedens_Control_Arc_MAG_1_g_Methanoperedens_contig_13043_3	Control_Arc_MAG_1_g_Methanoperedens	Control_Arc_MAG_1_g_Methanoperedens_contig_13043	3	2868	3158	1	E														0
Control_Arc_MAG_1_g_Methanoperedens_Control_Arc_MAG_1_g_Methanoperedens_contig_13043_4	Control_Arc_MAG_1_g_Methanoperedens	Control_Arc_MAG_1_g_Methanoperedens_contig_13043	4	3210	3470	1	E														0
Control_Arc_MAG_1_g_Methanoperedens_Control_Arc_MAG_1_g_Methanoperedens_contig_13085_1	Control_Arc_MAG_1_g_Methanoperedens	Control_Arc_MAG_1_g_Methanoperedens_contig_13085	1	1	3735	-1	D										CARDB [PF07705.13]; Periplasmic copper-binding protein (NosD) [PF05048.15]				0
Control_Arc_MAG_1_g_Methanoperedens_Control_Arc_MAG_1_g_Methanoperedens_contig_1321_1	Control_Arc_MAG_1_g_Methanoperedens	Control_Arc_MAG_1_g_Methanoperedens_contig_1321	1	268	735	1	E														0
Control_Arc_MAG_1_g_Methanoperedens_Control_Arc_MAG_1_g_Methanoperedens_contig_1321_2	Control_Arc_MAG_1_g_Methanoperedens	Control_Arc_MAG_1_g_Methanoperedens_contig_1321	2	744	1817	-1	C	K07497	putative transposase								Integrase core domain [PF13683.8]; Integrase core domain [PF00665.28]				0
Control_Arc_MAG_1_g_Methanoperedens_Control_Arc_MAG_1_g_Methanoperedens_contig_1321_3	Control_Arc_MAG_1_g_Methanoperedens	Control_Arc_MAG_1_g_Methanoperedens_contig_1321	3	1904	3070	-1	D										Transposase, Mutator family [PF00872.20]; Domain of unknown function (DUF6431) [PF20020.1]				0
Control_Arc_MAG_1_g_Methanoperedens_Control_Arc_MAG_1_g_Methanoperedens_contig_1321_4	Control_Arc_MAG_1_g_Methanoperedens	Control_Arc_MAG_1_g_Methanoperedens_contig_1321	4	4687	6039	-1	D										Radical SAM superfamily [PF04055.23]; 4Fe-4S single cluster domain [PF13353.8]; 4Fe-4S single cluster domain [PF13394.8]				0
Control_Arc_MAG_1_g_Methanoperedens_Control_Arc_MAG_1_g_Methanoperedens_contig_1321_5	Control_Arc_MAG_1_g_Methanoperedens	Control_Arc_MAG_1_g_Methanoperedens_contig_1321	5	6853	7011	-1	E														0
Control_Arc_MAG_1_g_Methanoperedens_Control_Arc_MAG_1_g_Methanoperedens_contig_1321_6	Control_Arc_MAG_1_g_Methanoperedens	Control_Arc_MAG_1_g_Methanoperedens_contig_1321	6	7125	8306	-1	C	K07079	uncharacterized protein								Aldo/keto reductase family [PF00248.23]; 4Fe-4S dicluster domain [PF13534.8]; 4Fe-4S dicluster domain [PF13187.8]; 4Fe-4S dicluster domain [PF13237.8]				0
Control_Arc_MAG_1_g_Methanoperedens_Control_Arc_MAG_1_g_Methanoperedens_contig_1321_7	Control_Arc_MAG_1_g_Methanoperedens	Control_Arc_MAG_1_g_Methanoperedens_contig_1321	7	8627	9070	1	D										Homeodomain-like domain [PF13565.8]; Helix-turn-helix domain [PF13518.8]; Winged helix-turn helix [PF13551.8]				0
Control_Arc_MAG_1_g_Methanoperedens_Control_Arc_MAG_1_g_Methanoperedens_contig_1321_8	Control_Arc_MAG_1_g_Methanoperedens	Control_Arc_MAG_1_g_Methanoperedens_contig_1321	8	9171	9464	1	E														0
Control_Arc_MAG_1_g_Methanoperedens_Control_Arc_MAG_1_g_Methanoperedens_contig_1321_9	Control_Arc_MAG_1_g_Methanoperedens	Control_Arc_MAG_1_g_Methanoperedens_contig_1321	9	9531	10703	1	D										Tetratricopeptide repeat [PF13429.8]; Tetratricopeptide repeat [PF14559.8]; TPR repeat [PF13414.8]				0
Control_Arc_MAG_1_g_Methanoperedens_Control_Arc_MAG_1_g_Methanoperedens_contig_1321_10	Control_Arc_MAG_1_g_Methanoperedens	Control_Arc_MAG_1_g_Methanoperedens_contig_1321	10	11428	11922	-1	D										Homeodomain-like domain [PF13565.8]; Winged helix-turn helix [PF13551.8]; Homeodomain-like domain [PF13384.8]				0
Control_Arc_MAG_1_g_Methanoperedens_Control_Arc_MAG_1_g_Methanoperedens_contig_1321_11	Control_Arc_MAG_1_g_Methanoperedens	Control_Arc_MAG_1_g_Methanoperedens_contig_1321	11	12011	12589	1	E														0
Control_Arc_MAG_1_g_Methanoperedens_Control_Arc_MAG_1_g_Methanoperedens_contig_1330_1	Control_Arc_MAG_1_g_Methanoperedens	Control_Arc_MAG_1_g_Methanoperedens_contig_1330	1	242	979	1	C	K03427	type I restriction enzyme M protein [EC:2.1.1.72]								N-6 DNA Methylase [PF02384.18]; Eco57I restriction-modification methylase [PF07669.13]				0
Control_Arc_MAG_1_g_Methanoperedens_Control_Arc_MAG_1_g_Methanoperedens_contig_1330_2	Control_Arc_MAG_1_g_Methanoperedens	Control_Arc_MAG_1_g_Methanoperedens_contig_1330	2	976	1764	1	C	K01154	type I restriction enzyme, S subunit [EC:3.1.21.3]								Type I restriction modification DNA specificity domain [PF01420.21]				0
Control_Arc_MAG_1_g_Methanoperedens_Control_Arc_MAG_1_g_Methanoperedens_contig_1330_3	Control_Arc_MAG_1_g_Methanoperedens	Control_Arc_MAG_1_g_Methanoperedens_contig_1330	3	1791	2549	1	C	K01154	type I restriction enzyme, S subunit [EC:3.1.21.3]								Type I restriction modification DNA specificity domain [PF01420.21]				0
Control_Arc_MAG_1_g_Methanoperedens_Control_Arc_MAG_1_g_Methanoperedens_contig_1330_4	Control_Arc_MAG_1_g_Methanoperedens	Control_Arc_MAG_1_g_Methanoperedens_contig_1330	4	2575	4701	1	E														0
Control_Arc_MAG_1_g_Methanoperedens_Control_Arc_MAG_1_g_Methanoperedens_contig_1330_5	Control_Arc_MAG_1_g_Methanoperedens	Control_Arc_MAG_1_g_Methanoperedens_contig_1330	5	5301	5474	1	E														0
Control_Arc_MAG_1_g_Methanoperedens_Control_Arc_MAG_1_g_Methanoperedens_contig_1330_6	Control_Arc_MAG_1_g_Methanoperedens	Control_Arc_MAG_1_g_Methanoperedens_contig_1330	6	5467	5898	1	E														0
Control_Arc_MAG_1_g_Methanoperedens_Control_Arc_MAG_1_g_Methanoperedens_contig_1330_7	Control_Arc_MAG_1_g_Methanoperedens	Control_Arc_MAG_1_g_Methanoperedens_contig_1330	7	6151	9066	1	D										HEAT repeats [PF13646.8]				0
Control_Arc_MAG_1_g_Methanoperedens_Control_Arc_MAG_1_g_Methanoperedens_contig_1330_8	Control_Arc_MAG_1_g_Methanoperedens	Control_Arc_MAG_1_g_Methanoperedens_contig_1330	8	9074	9652	-1	E														0
Control_Arc_MAG_1_g_Methanoperedens_Control_Arc_MAG_1_g_Methanoperedens_contig_1330_9	Control_Arc_MAG_1_g_Methanoperedens	Control_Arc_MAG_1_g_Methanoperedens_contig_1330	9	9714	10025	1	E														0
Control_Arc_MAG_1_g_Methanoperedens_Control_Arc_MAG_1_g_Methanoperedens_contig_1330_10	Control_Arc_MAG_1_g_Methanoperedens	Control_Arc_MAG_1_g_Methanoperedens_contig_1330	10	10056	12182	1	E														0
Control_Arc_MAG_1_g_Methanoperedens_Control_Arc_MAG_1_g_Methanoperedens_contig_1330_11	Control_Arc_MAG_1_g_Methanoperedens	Control_Arc_MAG_1_g_Methanoperedens_contig_1330	11	12189	12521	-1	E														0
Control_Arc_MAG_1_g_Methanoperedens_Control_Arc_MAG_1_g_Methanoperedens_contig_13329_1	Control_Arc_MAG_1_g_Methanoperedens	Control_Arc_MAG_1_g_Methanoperedens_contig_13329	1	244	1122	1	D										Tn3 transposase DDE domain [PF01526.19]				0
Control_Arc_MAG_1_g_Methanoperedens_Control_Arc_MAG_1_g_Methanoperedens_contig_13329_2	Control_Arc_MAG_1_g_Methanoperedens	Control_Arc_MAG_1_g_Methanoperedens_contig_13329	2	1492	1848	-1	D										Domain of unknown function (DUF5615) [PF18480.3]; Mut7-C RNAse domain [PF01927.18]; PIN like domain [PF18478.3]				0
Control_Arc_MAG_1_g_Methanoperedens_Control_Arc_MAG_1_g_Methanoperedens_contig_13329_3	Control_Arc_MAG_1_g_Methanoperedens	Control_Arc_MAG_1_g_Methanoperedens_contig_13329	3	1845	2081	-1	D										Protein of unknown function (DUF433) [PF04255.16]				0
Control_Arc_MAG_1_g_Methanoperedens_Control_Arc_MAG_1_g_Methanoperedens_contig_13329_4	Control_Arc_MAG_1_g_Methanoperedens	Control_Arc_MAG_1_g_Methanoperedens_contig_13329	4	2714	2950	1	E														0
Control_Arc_MAG_1_g_Methanoperedens_Control_Arc_MAG_1_g_Methanoperedens_contig_13329_5	Control_Arc_MAG_1_g_Methanoperedens	Control_Arc_MAG_1_g_Methanoperedens_contig_13329	5	2954	3370	1	D										PIN domain [PF10130.11]				0
Control_Arc_MAG_1_g_Methanoperedens_Control_Arc_MAG_1_g_Methanoperedens_contig_1342_1	Control_Arc_MAG_1_g_Methanoperedens	Control_Arc_MAG_1_g_Methanoperedens_contig_1342	1	3	779	-1	C	K03124	transcription initiation factor TFIIB								Transcription factor TFIIB repeat [PF00382.21]; TFIIB zinc-binding [PF08271.14]		sp|Q5UPT1|TF2B_MIMIV Putative transcription initiation factor IIB-like protein; Xu	Xu	0
Control_Arc_MAG_1_g_Methanoperedens_Control_Arc_MAG_1_g_Methanoperedens_contig_1342_2	Control_Arc_MAG_1_g_Methanoperedens	Control_Arc_MAG_1_g_Methanoperedens_contig_1342	2	801	1016	-1	C	K07569	RNA-binding protein								Gar1/Naf1 RNA binding region [PF04410.16]				0
Control_Arc_MAG_1_g_Methanoperedens_Control_Arc_MAG_1_g_Methanoperedens_contig_1342_3	Control_Arc_MAG_1_g_Methanoperedens	Control_Arc_MAG_1_g_Methanoperedens_contig_1342	3	1116	1760	-1	C	K07053,K07053	3',5'-nucleoside bisphosphate phosphatase [EC:3.1.3.97]; 3',5'-nucleoside bisphosphate phosphatase [EC:3.1.3.97]								PHP domain [PF02811.21]				0
Control_Arc_MAG_1_g_Methanoperedens_Control_Arc_MAG_1_g_Methanoperedens_contig_1342_4	Control_Arc_MAG_1_g_Methanoperedens	Control_Arc_MAG_1_g_Methanoperedens_contig_1342	4	1757	2059	-1	C	K03105	signal recognition particle subunit SRP19								SRP19 protein [PF01922.19]				0
Control_Arc_MAG_1_g_Methanoperedens_Control_Arc_MAG_1_g_Methanoperedens_contig_1342_5	Control_Arc_MAG_1_g_Methanoperedens	Control_Arc_MAG_1_g_Methanoperedens_contig_1342	5	2095	3102	-1	C	K03306	inorganic phosphate transporter, PiT family								Phosphate transporter family [PF01384.22]				0
Control_Arc_MAG_1_g_Methanoperedens_Control_Arc_MAG_1_g_Methanoperedens_contig_1342_6	Control_Arc_MAG_1_g_Methanoperedens	Control_Arc_MAG_1_g_Methanoperedens_contig_1342	6	3114	3743	-1	C	K07220	uncharacterized protein								Protein of unknown function DUF47 [PF01865.18]				0
Control_Arc_MAG_1_g_Methanoperedens_Control_Arc_MAG_1_g_Methanoperedens_contig_1342_7	Control_Arc_MAG_1_g_Methanoperedens	Control_Arc_MAG_1_g_Methanoperedens_contig_1342	7	3829	4491	-1	C	K02039	phosphate transport system protein								PhoU domain [PF01895.21]				0
Control_Arc_MAG_1_g_Methanoperedens_Control_Arc_MAG_1_g_Methanoperedens_contig_1342_8	Control_Arc_MAG_1_g_Methanoperedens	Control_Arc_MAG_1_g_Methanoperedens_contig_1342	8	4484	5242	-1	C	K02036	phosphate transport system ATP-binding protein [EC:7.3.2.1]								ABC transporter [PF00005.29]				0
Control_Arc_MAG_1_g_Methanoperedens_Control_Arc_MAG_1_g_Methanoperedens_contig_1342_9	Control_Arc_MAG_1_g_Methanoperedens	Control_Arc_MAG_1_g_Methanoperedens_contig_1342	9	5255	6088	-1	C	K02038	phosphate transport system permease protein												0
Control_Arc_MAG_1_g_Methanoperedens_Control_Arc_MAG_1_g_Methanoperedens_contig_1342_10	Control_Arc_MAG_1_g_Methanoperedens	Control_Arc_MAG_1_g_Methanoperedens_contig_1342	10	6085	7044	-1	C	K02037	phosphate transport system permease protein								Binding-protein-dependent transport system inner membrane component [PF00528.24]				0
Control_Arc_MAG_1_g_Methanoperedens_Control_Arc_MAG_1_g_Methanoperedens_contig_1342_11	Control_Arc_MAG_1_g_Methanoperedens	Control_Arc_MAG_1_g_Methanoperedens_contig_1342	11	7045	8190	-1	C	K02040	phosphate transport system substrate-binding protein								PBP superfamily domain [PF12849.9]				0
Control_Arc_MAG_1_g_Methanoperedens_Control_Arc_MAG_1_g_Methanoperedens_contig_1342_12	Control_Arc_MAG_1_g_Methanoperedens	Control_Arc_MAG_1_g_Methanoperedens_contig_1342	12	8287	9171	-1	D										Xylose isomerase-like TIM barrel [PF01261.26]				0
Control_Arc_MAG_1_g_Methanoperedens_Control_Arc_MAG_1_g_Methanoperedens_contig_1342_13	Control_Arc_MAG_1_g_Methanoperedens	Control_Arc_MAG_1_g_Methanoperedens_contig_1342	13	9183	9590	-1	D										Phosphate-starvation-inducible E family [PF06146.14]				0
Control_Arc_MAG_1_g_Methanoperedens_Control_Arc_MAG_1_g_Methanoperedens_contig_1342_14	Control_Arc_MAG_1_g_Methanoperedens	Control_Arc_MAG_1_g_Methanoperedens_contig_1342	14	9828	9968	-1	E														0
Control_Arc_MAG_1_g_Methanoperedens_Control_Arc_MAG_1_g_Methanoperedens_contig_1342_15	Control_Arc_MAG_1_g_Methanoperedens	Control_Arc_MAG_1_g_Methanoperedens_contig_1342	15	10457	11467	1	D										PhoU domain [PF01895.21]				0
Control_Arc_MAG_1_g_Methanoperedens_Control_Arc_MAG_1_g_Methanoperedens_contig_1342_16	Control_Arc_MAG_1_g_Methanoperedens	Control_Arc_MAG_1_g_Methanoperedens_contig_1342	16	11489	12310	-1	E														0
Control_Arc_MAG_1_g_Methanoperedens_Control_Arc_MAG_1_g_Methanoperedens_contig_1345_1	Control_Arc_MAG_1_g_Methanoperedens	Control_Arc_MAG_1_g_Methanoperedens_contig_1345	1	45	1367	-1	D										DNA methylase [PF01555.20]; Putative RNA methylase family UPF0020 [PF01170.20]				0
Control_Arc_MAG_1_g_Methanoperedens_Control_Arc_MAG_1_g_Methanoperedens_contig_1345_2	Control_Arc_MAG_1_g_Methanoperedens	Control_Arc_MAG_1_g_Methanoperedens_contig_1345	2	1371	2072	-1	D										DNA methylase [PF01555.20]				0
Control_Arc_MAG_1_g_Methanoperedens_Control_Arc_MAG_1_g_Methanoperedens_contig_1345_3	Control_Arc_MAG_1_g_Methanoperedens	Control_Arc_MAG_1_g_Methanoperedens_contig_1345	3	2204	2434	1	E														0
Control_Arc_MAG_1_g_Methanoperedens_Control_Arc_MAG_1_g_Methanoperedens_contig_1345_4	Control_Arc_MAG_1_g_Methanoperedens	Control_Arc_MAG_1_g_Methanoperedens_contig_1345	4	2649	4082	1	D										PAS fold [PF00989.27]				0
Control_Arc_MAG_1_g_Methanoperedens_Control_Arc_MAG_1_g_Methanoperedens_contig_1345_5	Control_Arc_MAG_1_g_Methanoperedens	Control_Arc_MAG_1_g_Methanoperedens_contig_1345	5	4102	4512	1	D										Response regulator receiver domain [PF00072.26]				0
Control_Arc_MAG_1_g_Methanoperedens_Control_Arc_MAG_1_g_Methanoperedens_contig_1345_6	Control_Arc_MAG_1_g_Methanoperedens	Control_Arc_MAG_1_g_Methanoperedens_contig_1345	6	4454	4888	1	E														0
Control_Arc_MAG_1_g_Methanoperedens_Control_Arc_MAG_1_g_Methanoperedens_contig_1345_7	Control_Arc_MAG_1_g_Methanoperedens	Control_Arc_MAG_1_g_Methanoperedens_contig_1345	7	4848	5165	1	D										Histidine kinase-, DNA gyrase B-, and HSP90-like ATPase [PF02518.28]				0
Control_Arc_MAG_1_g_Methanoperedens_Control_Arc_MAG_1_g_Methanoperedens_contig_1345_8	Control_Arc_MAG_1_g_Methanoperedens	Control_Arc_MAG_1_g_Methanoperedens_contig_1345	8	5264	6082	1	D										Response regulator receiver domain [PF00072.26]				0
Control_Arc_MAG_1_g_Methanoperedens_Control_Arc_MAG_1_g_Methanoperedens_contig_1345_9	Control_Arc_MAG_1_g_Methanoperedens	Control_Arc_MAG_1_g_Methanoperedens_contig_1345	9	6158	7585	1	D										Histidine kinase-, DNA gyrase B-, and HSP90-like ATPase [PF02518.28]; His Kinase A (phospho-acceptor) domain [PF00512.27]; PAS fold [PF08448.12]; PAS fold [PF00989.27]				0
Control_Arc_MAG_1_g_Methanoperedens_Control_Arc_MAG_1_g_Methanoperedens_contig_1345_10	Control_Arc_MAG_1_g_Methanoperedens	Control_Arc_MAG_1_g_Methanoperedens_contig_1345	10	7608	8435	-1	C	K01151	deoxyribonuclease IV [EC:3.1.21.2]								Xylose isomerase-like TIM barrel [PF01261.26]				0
Control_Arc_MAG_1_g_Methanoperedens_Control_Arc_MAG_1_g_Methanoperedens_contig_1345_11	Control_Arc_MAG_1_g_Methanoperedens	Control_Arc_MAG_1_g_Methanoperedens_contig_1345	11	8436	8942	-1	D										Rubrerythrin [PF02915.19]				0
Control_Arc_MAG_1_g_Methanoperedens_Control_Arc_MAG_1_g_Methanoperedens_contig_1345_12	Control_Arc_MAG_1_g_Methanoperedens	Control_Arc_MAG_1_g_Methanoperedens_contig_1345	12	9047	9880	1	D			MER0227293	M50	MER0227293 - family M50 non-peptidase homologues (Methanothermus fervidus) [M50.UNW]#M50#{peptidase unit: 7-74}~source YP_004004775~	FALSE	0.489	64	6.71e-10	ParB-like nuclease domain [PF02195.20]; CBS domain [PF00571.30]				0
Control_Arc_MAG_1_g_Methanoperedens_Control_Arc_MAG_1_g_Methanoperedens_contig_1345_13	Control_Arc_MAG_1_g_Methanoperedens	Control_Arc_MAG_1_g_Methanoperedens_contig_1345	13	9874	10749	-1	C	K07744	transcriptional regulator								Winged helix-turn-helix transcription repressor, HrcA DNA-binding [PF03444.17]; CBS domain [PF00571.30]				0
Control_Arc_MAG_1_g_Methanoperedens_Control_Arc_MAG_1_g_Methanoperedens_contig_1345_14	Control_Arc_MAG_1_g_Methanoperedens	Control_Arc_MAG_1_g_Methanoperedens_contig_1345	14	10863	12215	-1	C	K08093,K10218,K13831	3-hexulose-6-phosphate synthase [EC:4.1.2.43]; 4-hydroxy-4-methyl-2-oxoglutarate aldolase [EC:4.1.3.17]; 3-hexulose-6-phosphate synthase / 6-phospho-3-hexuloisomerase [EC:4.1.2.43 5.3.1.27]								Aldolase/RraA [PF03737.17]; Orotidine 5'-phosphate decarboxylase / HUMPS family [PF00215.26]				0
Control_Arc_MAG_1_g_Methanoperedens_Control_Arc_MAG_1_g_Methanoperedens_contig_1345_15	Control_Arc_MAG_1_g_Methanoperedens	Control_Arc_MAG_1_g_Methanoperedens_contig_1345	15	12388	12546	1	E														0
Control_Arc_MAG_1_g_Methanoperedens_Control_Arc_MAG_1_g_Methanoperedens_contig_13452_1	Control_Arc_MAG_1_g_Methanoperedens	Control_Arc_MAG_1_g_Methanoperedens_contig_13452	1	3	1649	1	C	K03738	aldehyde:ferredoxin oxidoreductase [EC:1.2.7.5]								Aldehyde ferredoxin oxidoreductase, domains 2 & 3 [PF01314.20]; Aldehyde ferredoxin oxidoreductase, N-terminal domain [PF02730.17]				0
Control_Arc_MAG_1_g_Methanoperedens_Control_Arc_MAG_1_g_Methanoperedens_contig_13452_2	Control_Arc_MAG_1_g_Methanoperedens	Control_Arc_MAG_1_g_Methanoperedens_contig_13452	2	1663	3378	1	C	K01486	adenine deaminase [EC:3.5.4.2]	MER0145409	M38	MER0145409 - family M38 non-peptidase homologues (Anoxybacillus flavithermus) [M38.UNW]#M38#{peptidase unit: 14-343}~source ACJ32641~	FALSE	0.454	274	5.38e-77	Adenine deaminase C-terminal domain [PF13382.8]; Amidohydrolase family [PF01979.22]				0
Control_Arc_MAG_1_g_Methanoperedens_Control_Arc_MAG_1_g_Methanoperedens_contig_13482_1	Control_Arc_MAG_1_g_Methanoperedens	Control_Arc_MAG_1_g_Methanoperedens_contig_13482	1	314	670	-1	C	K07066,K07066	uncharacterized protein; uncharacterized protein								Domain of unknown function (DUF3368) [PF11848.10]				0
Control_Arc_MAG_1_g_Methanoperedens_Control_Arc_MAG_1_g_Methanoperedens_contig_13482_2	Control_Arc_MAG_1_g_Methanoperedens	Control_Arc_MAG_1_g_Methanoperedens_contig_13482	2	654	953	-1	D										Uncharacterised protein family (UPF0175) [PF03683.15]				0
Control_Arc_MAG_1_g_Methanoperedens_Control_Arc_MAG_1_g_Methanoperedens_contig_13482_3	Control_Arc_MAG_1_g_Methanoperedens	Control_Arc_MAG_1_g_Methanoperedens_contig_13482	3	1008	1169	-1	E														0
Control_Arc_MAG_1_g_Methanoperedens_Control_Arc_MAG_1_g_Methanoperedens_contig_13482_4	Control_Arc_MAG_1_g_Methanoperedens	Control_Arc_MAG_1_g_Methanoperedens_contig_13482	4	1313	1879	1	D										Domain of unknown function DUF83 [PF01930.19]				0
Control_Arc_MAG_1_g_Methanoperedens_Control_Arc_MAG_1_g_Methanoperedens_contig_13482_5	Control_Arc_MAG_1_g_Methanoperedens	Control_Arc_MAG_1_g_Methanoperedens_contig_13482	5	1876	2865	1	C	K15342	CRISP-associated protein Cas1								CRISPR associated protein Cas1 [PF01867.18]				0
Control_Arc_MAG_1_g_Methanoperedens_Control_Arc_MAG_1_g_Methanoperedens_contig_13482_6	Control_Arc_MAG_1_g_Methanoperedens	Control_Arc_MAG_1_g_Methanoperedens_contig_13482	6	2856	3131	1	C	K09951	CRISPR-associated protein Cas2								CRISPR associated protein Cas2 [PF09827.11]				0
Control_Arc_MAG_1_g_Methanoperedens_Control_Arc_MAG_1_g_Methanoperedens_contig_1354_1	Control_Arc_MAG_1_g_Methanoperedens	Control_Arc_MAG_1_g_Methanoperedens_contig_1354	1	282	1592	1	D										Flavin containing amine oxidoreductase [PF01593.26]; NAD(P)-binding Rossmann-like domain [PF13450.8]; Flavin-binding monooxygenase-like [PF00743.21]		sp|P37747|GLF_ECOLI UDP-galactopyranose mutase; Xh	Xh	0
Control_Arc_MAG_1_g_Methanoperedens_Control_Arc_MAG_1_g_Methanoperedens_contig_1354_2	Control_Arc_MAG_1_g_Methanoperedens	Control_Arc_MAG_1_g_Methanoperedens_contig_1354	2	1589	2566	1	D										Glycosyl transferases group 1 [PF00534.22]; Glycosyl transferases group 1 [PF13692.8]; Glycosyltransferase Family 4 [PF13439.8]; Glycosyl transferases group 1 [PF13524.8]	GT4 sucrose synthase (EC 2.4.1.13); sucrose-phosphate synthase (EC 2.4.1.14); alpha-glucosyltransferase (EC 2.4.1.52); lipopolysaccharide N-acetylglucosaminyltransferase (EC 2.4.1.56); phosphatidylinositol alpha-mannosyltransferase (EC 2.4.1.57); GDP-Man: Man1GlcNAc2-PP-dolichol alpha-1,3-mannosyltransferase (EC 2.4.1.132); GDP-Man: Man3GlcNAc2-PP-dolichol/Man4GlcNAc2-PP-dolichol alpha-1,2-mannos…			0
Control_Arc_MAG_1_g_Methanoperedens_Control_Arc_MAG_1_g_Methanoperedens_contig_1354_3	Control_Arc_MAG_1_g_Methanoperedens	Control_Arc_MAG_1_g_Methanoperedens_contig_1354	3	2563	3261	1	D										Glycosyl transferase family 2 [PF00535.28]; Glycosyltransferase like family 2 [PF13641.8]	GT2 cellulose synthase (EC 2.4.1.12); chitin synthase (EC 2.4.1.16); dolichyl-phosphate beta-D-mannosyltransferase (EC 2.4.1.83); dolichyl-phosphate beta-glucosyltransferase (EC 2.4.1.117); N-acetylglucosaminyltransferase (EC 2.4.1.-); N-acetylgalactosaminyltransferase (EC 2.4.1.-); hyaluronan synthase (EC 2.4.1.212); chitin oligosaccharide synthase (EC 2.4.1.-); beta-1,3-glucan synthase (EC 2.4.…			0
Control_Arc_MAG_1_g_Methanoperedens_Control_Arc_MAG_1_g_Methanoperedens_contig_1354_4	Control_Arc_MAG_1_g_Methanoperedens	Control_Arc_MAG_1_g_Methanoperedens_contig_1354	4	3459	4019	1	E														0
Control_Arc_MAG_1_g_Methanoperedens_Control_Arc_MAG_1_g_Methanoperedens_contig_1354_5	Control_Arc_MAG_1_g_Methanoperedens	Control_Arc_MAG_1_g_Methanoperedens_contig_1354	5	4016	4360	1	E														0
Control_Arc_MAG_1_g_Methanoperedens_Control_Arc_MAG_1_g_Methanoperedens_contig_1354_6	Control_Arc_MAG_1_g_Methanoperedens	Control_Arc_MAG_1_g_Methanoperedens_contig_1354	6	4604	5647	-1	C	K00986	RNA-directed DNA polymerase [EC:2.7.7.49]								Reverse transcriptase (RNA-dependent DNA polymerase) [PF00078.29]; N-terminal domain of reverse transcriptase [PF13655.8]; Group II intron, maturase-specific domain [PF08388.13]		REFSEQ reverse transcriptase; Xu	Xu	0
Control_Arc_MAG_1_g_Methanoperedens_Control_Arc_MAG_1_g_Methanoperedens_contig_1354_7	Control_Arc_MAG_1_g_Methanoperedens	Control_Arc_MAG_1_g_Methanoperedens_contig_1354	7	6238	7881	1	C	K22447	archaeal chaperonin								TCP-1/cpn60 chaperonin family [PF00118.26]		sp|B2UKV8|CH60_AKKM8 60 kDa chaperonin; Xh	Xh	0
Control_Arc_MAG_1_g_Methanoperedens_Control_Arc_MAG_1_g_Methanoperedens_contig_1354_8	Control_Arc_MAG_1_g_Methanoperedens	Control_Arc_MAG_1_g_Methanoperedens_contig_1354	8	8018	8620	1	C	K03687	molecular chaperone GrpE								GrpE [PF01025.21]				0
Control_Arc_MAG_1_g_Methanoperedens_Control_Arc_MAG_1_g_Methanoperedens_contig_1354_9	Control_Arc_MAG_1_g_Methanoperedens	Control_Arc_MAG_1_g_Methanoperedens_contig_1354	9	8620	10494	1	C	K04043	molecular chaperone DnaK								Hsp70 protein [PF00012.22]; MreB/Mbl protein [PF06723.15]		sp|Q5UPU0|HSP7L_MIMIV Heat shock protein 70 homolog; Xh	Xh	0
Control_Arc_MAG_1_g_Methanoperedens_Control_Arc_MAG_1_g_Methanoperedens_contig_1354_10	Control_Arc_MAG_1_g_Methanoperedens	Control_Arc_MAG_1_g_Methanoperedens_contig_1354	10	10567	11697	1	C	K03686	molecular chaperone DnaJ								DnaJ C terminal domain [PF01556.20]; DnaJ central domain [PF00684.21]; DnaJ domain [PF00226.33]		sp|A3PNM0|DNAJ_RHOS1 Chaperone protein DnaJ; XhXr	Xr;Xh	1
Control_Arc_MAG_1_g_Methanoperedens_Control_Arc_MAG_1_g_Methanoperedens_contig_1354_11	Control_Arc_MAG_1_g_Methanoperedens	Control_Arc_MAG_1_g_Methanoperedens_contig_1354	11	11697	11843	1	E														0
Control_Arc_MAG_1_g_Methanoperedens_Control_Arc_MAG_1_g_Methanoperedens_contig_1354_12	Control_Arc_MAG_1_g_Methanoperedens	Control_Arc_MAG_1_g_Methanoperedens_contig_1354	12	11840	12004	1	E														0
Control_Arc_MAG_1_g_Methanoperedens_Control_Arc_MAG_1_g_Methanoperedens_contig_1358_1	Control_Arc_MAG_1_g_Methanoperedens	Control_Arc_MAG_1_g_Methanoperedens_contig_1358	1	246	413	1	E														0
Control_Arc_MAG_1_g_Methanoperedens_Control_Arc_MAG_1_g_Methanoperedens_contig_1358_2	Control_Arc_MAG_1_g_Methanoperedens	Control_Arc_MAG_1_g_Methanoperedens_contig_1358	2	555	881	1	C	K02107	V/A-type H+/Na+-transporting ATPase subunit G/H								Vacuolar (H+)-ATPase G subunit [PF16999.7]				0
Control_Arc_MAG_1_g_Methanoperedens_Control_Arc_MAG_1_g_Methanoperedens_contig_1358_3	Control_Arc_MAG_1_g_Methanoperedens	Control_Arc_MAG_1_g_Methanoperedens_contig_1358	3	874	2832	1	C	K02123	V/A-type H+/Na+-transporting ATPase subunit I								V-type ATPase 116kDa subunit family [PF01496.21]				0
Control_Arc_MAG_1_g_Methanoperedens_Control_Arc_MAG_1_g_Methanoperedens_contig_1358_4	Control_Arc_MAG_1_g_Methanoperedens	Control_Arc_MAG_1_g_Methanoperedens_contig_1358	4	2839	3066	1	C	K02124	V/A-type H+/Na+-transporting ATPase subunit K								ATP synthase subunit C [PF00137.23]				0
Control_Arc_MAG_1_g_Methanoperedens_Control_Arc_MAG_1_g_Methanoperedens_contig_1358_5	Control_Arc_MAG_1_g_Methanoperedens	Control_Arc_MAG_1_g_Methanoperedens_contig_1358	5	3084	3635	1	C	K02121	V/A-type H+/Na+-transporting ATPase subunit E								ATP synthase (E/31 kDa) subunit [PF01991.20]				0
Control_Arc_MAG_1_g_Methanoperedens_Control_Arc_MAG_1_g_Methanoperedens_contig_1358_6	Control_Arc_MAG_1_g_Methanoperedens	Control_Arc_MAG_1_g_Methanoperedens_contig_1358	6	3644	4663	1	C	K02119	V/A-type H+/Na+-transporting ATPase subunit C								ATP synthase (C/AC39) subunit [PF01992.18]				0
Control_Arc_MAG_1_g_Methanoperedens_Control_Arc_MAG_1_g_Methanoperedens_contig_1358_7	Control_Arc_MAG_1_g_Methanoperedens	Control_Arc_MAG_1_g_Methanoperedens_contig_1358	7	4664	4963	1	C	K02122	V/A-type H+/Na+-transporting ATPase subunit F								ATP synthase (F/14-kDa) subunit [PF01990.19]				0
Control_Arc_MAG_1_g_Methanoperedens_Control_Arc_MAG_1_g_Methanoperedens_contig_1358_8	Control_Arc_MAG_1_g_Methanoperedens	Control_Arc_MAG_1_g_Methanoperedens_contig_1358	8	5013	6749	1	C	K02117	V/A-type H+/Na+-transporting ATPase subunit A [EC:7.1.2.2 7.2.2.1]								ATP synthase alpha/beta family, nucleotide-binding domain [PF00006.27]; ATPsynthase alpha/beta subunit N-term extension [PF16886.7]; ATP synthase alpha/beta family, beta-barrel domain [PF02874.25]				0
Control_Arc_MAG_1_g_Methanoperedens_Control_Arc_MAG_1_g_Methanoperedens_contig_1358_9	Control_Arc_MAG_1_g_Methanoperedens	Control_Arc_MAG_1_g_Methanoperedens_contig_1358	9	6751	8136	1	C	K02118	V/A-type H+/Na+-transporting ATPase subunit B								ATP synthase alpha/beta family, nucleotide-binding domain [PF00006.27]; ATP synthase alpha/beta family, beta-barrel domain [PF02874.25]				0
Control_Arc_MAG_1_g_Methanoperedens_Control_Arc_MAG_1_g_Methanoperedens_contig_1358_10	Control_Arc_MAG_1_g_Methanoperedens	Control_Arc_MAG_1_g_Methanoperedens_contig_1358	10	8138	8758	1	C	K02120	V/A-type H+/Na+-transporting ATPase subunit D								ATP synthase subunit D [PF01813.19]				0
Control_Arc_MAG_1_g_Methanoperedens_Control_Arc_MAG_1_g_Methanoperedens_contig_1358_11	Control_Arc_MAG_1_g_Methanoperedens	Control_Arc_MAG_1_g_Methanoperedens_contig_1358	11	8799	10517	-1	C	K03572	DNA mismatch repair protein MutL								MutL C terminal dimerisation domain [PF08676.13]; DNA mismatch repair protein, C-terminal domain [PF01119.21]; Histidine kinase-, DNA gyrase B-, and HSP90-like ATPase [PF13589.8]				0
Control_Arc_MAG_1_g_Methanoperedens_Control_Arc_MAG_1_g_Methanoperedens_contig_1358_12	Control_Arc_MAG_1_g_Methanoperedens	Control_Arc_MAG_1_g_Methanoperedens_contig_1358	12	10763	10945	-1	E														0
Control_Arc_MAG_1_g_Methanoperedens_Control_Arc_MAG_1_g_Methanoperedens_contig_1358_13	Control_Arc_MAG_1_g_Methanoperedens	Control_Arc_MAG_1_g_Methanoperedens_contig_1358	13	10981	11154	-1	E														0
Control_Arc_MAG_1_g_Methanoperedens_Control_Arc_MAG_1_g_Methanoperedens_contig_1358_14	Control_Arc_MAG_1_g_Methanoperedens	Control_Arc_MAG_1_g_Methanoperedens_contig_1358	14	11151	11423	-1	E														0
Control_Arc_MAG_1_g_Methanoperedens_Control_Arc_MAG_1_g_Methanoperedens_contig_1358_15	Control_Arc_MAG_1_g_Methanoperedens	Control_Arc_MAG_1_g_Methanoperedens_contig_1358	15	11629	11838	-1	C	K07339	mRNA interferase HicA [EC:3.1.-.-]								HicA toxin of bacterial toxin-antitoxin, [PF07927.14]				0
Control_Arc_MAG_1_g_Methanoperedens_Control_Arc_MAG_1_g_Methanoperedens_contig_1358_16	Control_Arc_MAG_1_g_Methanoperedens	Control_Arc_MAG_1_g_Methanoperedens_contig_1358	16	11810	12097	-1	D										HicB_like antitoxin of bacterial toxin-antitoxin system [PF15919.7]				0
Control_Arc_MAG_1_g_Methanoperedens_Control_Arc_MAG_1_g_Methanoperedens_contig_13667_1	Control_Arc_MAG_1_g_Methanoperedens	Control_Arc_MAG_1_g_Methanoperedens_contig_13667	1	96	1025	-1	C	K24451	modification methylase								DNA methylase [PF01555.20]		sp|P14243|MTC9_CITFR Modification methylase Cfr9I; XhXp	Xp;Xh	0
Control_Arc_MAG_1_g_Methanoperedens_Control_Arc_MAG_1_g_Methanoperedens_contig_13667_2	Control_Arc_MAG_1_g_Methanoperedens	Control_Arc_MAG_1_g_Methanoperedens_contig_13667	2	1025	1198	-1	E														0
Control_Arc_MAG_1_g_Methanoperedens_Control_Arc_MAG_1_g_Methanoperedens_contig_13667_3	Control_Arc_MAG_1_g_Methanoperedens	Control_Arc_MAG_1_g_Methanoperedens_contig_13667	3	1265	1522	-1	E														0
Control_Arc_MAG_1_g_Methanoperedens_Control_Arc_MAG_1_g_Methanoperedens_contig_13667_4	Control_Arc_MAG_1_g_Methanoperedens	Control_Arc_MAG_1_g_Methanoperedens_contig_13667	4	1865	2827	-1	D										Cysteine-rich domain [PF02754.18]				0
Control_Arc_MAG_1_g_Methanoperedens_Control_Arc_MAG_1_g_Methanoperedens_contig_13667_5	Control_Arc_MAG_1_g_Methanoperedens	Control_Arc_MAG_1_g_Methanoperedens_contig_13667	5	2989	3246	-1	D										Methyl-coenzyme M reductase operon protein D [PF02505.16]				0
Control_Arc_MAG_1_g_Methanoperedens_Control_Arc_MAG_1_g_Methanoperedens_contig_13667_6	Control_Arc_MAG_1_g_Methanoperedens	Control_Arc_MAG_1_g_Methanoperedens_contig_13667	6	3212	3391	-1	E														0
Control_Arc_MAG_1_g_Methanoperedens_Control_Arc_MAG_1_g_Methanoperedens_contig_13784_1	Control_Arc_MAG_1_g_Methanoperedens	Control_Arc_MAG_1_g_Methanoperedens_contig_13784	1	1	96	-1	C	K23262	gas vesicle structural protein								Gas vesicle protein [PF00741.20]				0
Control_Arc_MAG_1_g_Methanoperedens_Control_Arc_MAG_1_g_Methanoperedens_contig_13784_2	Control_Arc_MAG_1_g_Methanoperedens	Control_Arc_MAG_1_g_Methanoperedens_contig_13784	2	156	701	-1	D										Hsp20/alpha crystallin family [PF00011.23]				0
Control_Arc_MAG_1_g_Methanoperedens_Control_Arc_MAG_1_g_Methanoperedens_contig_13784_3	Control_Arc_MAG_1_g_Methanoperedens	Control_Arc_MAG_1_g_Methanoperedens_contig_13784	3	883	1206	1	D										Response regulator receiver domain [PF00072.26]				0
Control_Arc_MAG_1_g_Methanoperedens_Control_Arc_MAG_1_g_Methanoperedens_contig_13784_4	Control_Arc_MAG_1_g_Methanoperedens	Control_Arc_MAG_1_g_Methanoperedens_contig_13784	4	1193	2077	1	D										His Kinase A (phospho-acceptor) domain [PF00512.27]; PAS fold [PF08448.12]				0
Control_Arc_MAG_1_g_Methanoperedens_Control_Arc_MAG_1_g_Methanoperedens_contig_13784_5	Control_Arc_MAG_1_g_Methanoperedens	Control_Arc_MAG_1_g_Methanoperedens_contig_13784	5	2352	2510	1	D										Histidine kinase-, DNA gyrase B-, and HSP90-like ATPase [PF02518.28]				0
Control_Arc_MAG_1_g_Methanoperedens_Control_Arc_MAG_1_g_Methanoperedens_contig_13784_6	Control_Arc_MAG_1_g_Methanoperedens	Control_Arc_MAG_1_g_Methanoperedens_contig_13784	6	2516	2899	1	D										Protein of unknown function (DUF835) [PF05763.14]				0
Control_Arc_MAG_1_g_Methanoperedens_Control_Arc_MAG_1_g_Methanoperedens_contig_13784_7	Control_Arc_MAG_1_g_Methanoperedens	Control_Arc_MAG_1_g_Methanoperedens_contig_13784	7	2970	3356	1	D										Transcriptional regulator PadR-like family [PF03551.16]				0
Control_Arc_MAG_1_g_Methanoperedens_Control_Arc_MAG_1_g_Methanoperedens_contig_13784_8	Control_Arc_MAG_1_g_Methanoperedens	Control_Arc_MAG_1_g_Methanoperedens_contig_13784	8	3349	3522	1	E														0
Control_Arc_MAG_1_g_Methanoperedens_Control_Arc_MAG_1_g_Methanoperedens_contig_1381_1	Control_Arc_MAG_1_g_Methanoperedens	Control_Arc_MAG_1_g_Methanoperedens_contig_1381	1	3	6008	1	E														0
Control_Arc_MAG_1_g_Methanoperedens_Control_Arc_MAG_1_g_Methanoperedens_contig_1381_2	Control_Arc_MAG_1_g_Methanoperedens	Control_Arc_MAG_1_g_Methanoperedens_contig_1381	2	6005	7474	1	E														0
Control_Arc_MAG_1_g_Methanoperedens_Control_Arc_MAG_1_g_Methanoperedens_contig_1381_3	Control_Arc_MAG_1_g_Methanoperedens	Control_Arc_MAG_1_g_Methanoperedens_contig_1381	3	7498	7680	1	E														0
Control_Arc_MAG_1_g_Methanoperedens_Control_Arc_MAG_1_g_Methanoperedens_contig_1381_4	Control_Arc_MAG_1_g_Methanoperedens	Control_Arc_MAG_1_g_Methanoperedens_contig_1381	4	7755	8369	1	E														0
Control_Arc_MAG_1_g_Methanoperedens_Control_Arc_MAG_1_g_Methanoperedens_contig_1381_5	Control_Arc_MAG_1_g_Methanoperedens	Control_Arc_MAG_1_g_Methanoperedens_contig_1381	5	8387	8548	1	E														0
Control_Arc_MAG_1_g_Methanoperedens_Control_Arc_MAG_1_g_Methanoperedens_contig_1381_6	Control_Arc_MAG_1_g_Methanoperedens	Control_Arc_MAG_1_g_Methanoperedens_contig_1381	6	8554	9324	1	E														0
Control_Arc_MAG_1_g_Methanoperedens_Control_Arc_MAG_1_g_Methanoperedens_contig_1381_7	Control_Arc_MAG_1_g_Methanoperedens	Control_Arc_MAG_1_g_Methanoperedens_contig_1381	7	9775	10038	1	E														0
Control_Arc_MAG_1_g_Methanoperedens_Control_Arc_MAG_1_g_Methanoperedens_contig_1381_8	Control_Arc_MAG_1_g_Methanoperedens	Control_Arc_MAG_1_g_Methanoperedens_contig_1381	8	10040	10990	1	E														0
Control_Arc_MAG_1_g_Methanoperedens_Control_Arc_MAG_1_g_Methanoperedens_contig_1381_9	Control_Arc_MAG_1_g_Methanoperedens	Control_Arc_MAG_1_g_Methanoperedens_contig_1381	9	10991	12331	1	D										F5/8 type C domain [PF00754.27]				0
Control_Arc_MAG_1_g_Methanoperedens_Control_Arc_MAG_1_g_Methanoperedens_contig_1394_1	Control_Arc_MAG_1_g_Methanoperedens	Control_Arc_MAG_1_g_Methanoperedens_contig_1394	1	1	2937	-1	D										Periplasmic copper-binding protein (NosD) [PF05048.15]; Right handed beta helix region [PF13229.8]; Domain of unknown function (DUF2341) [PF10102.11]; Protein of unknown function (DUF1565) [PF07602.13]				0
Control_Arc_MAG_1_g_Methanoperedens_Control_Arc_MAG_1_g_Methanoperedens_contig_1394_2	Control_Arc_MAG_1_g_Methanoperedens	Control_Arc_MAG_1_g_Methanoperedens_contig_1394	2	3303	3719	-1	D										DUF1016 N-terminal domain [PF17761.3]				0
Control_Arc_MAG_1_g_Methanoperedens_Control_Arc_MAG_1_g_Methanoperedens_contig_1394_3	Control_Arc_MAG_1_g_Methanoperedens	Control_Arc_MAG_1_g_Methanoperedens_contig_1394	3	4171	4605	-1	E														0
Control_Arc_MAG_1_g_Methanoperedens_Control_Arc_MAG_1_g_Methanoperedens_contig_1394_4	Control_Arc_MAG_1_g_Methanoperedens	Control_Arc_MAG_1_g_Methanoperedens_contig_1394	4	4628	4804	-1	E														0
Control_Arc_MAG_1_g_Methanoperedens_Control_Arc_MAG_1_g_Methanoperedens_contig_1394_5	Control_Arc_MAG_1_g_Methanoperedens	Control_Arc_MAG_1_g_Methanoperedens_contig_1394	5	4804	5724	-1	C	K00584	tetrahydromethanopterin S-methyltransferase subunit H [EC:2.1.1.86]								Tetrahydromethanopterin S-methyltransferase MtrH subunit [PF02007.20]				0
Control_Arc_MAG_1_g_Methanoperedens_Control_Arc_MAG_1_g_Methanoperedens_contig_1394_6	Control_Arc_MAG_1_g_Methanoperedens	Control_Arc_MAG_1_g_Methanoperedens_contig_1394	6	5899	6219	-1	D										Plasmid pRiA4b ORF-3-like protein [PF07929.13]				0
Control_Arc_MAG_1_g_Methanoperedens_Control_Arc_MAG_1_g_Methanoperedens_contig_1394_7	Control_Arc_MAG_1_g_Methanoperedens	Control_Arc_MAG_1_g_Methanoperedens_contig_1394	7	6337	7068	-1	D										Nucleotidyl transferase of unknown function (DUF2204) [PF09970.11]; Nucleotidyl transferase AbiEii toxin, Type IV TA system [PF08843.13]				0
Control_Arc_MAG_1_g_Methanoperedens_Control_Arc_MAG_1_g_Methanoperedens_contig_1394_8	Control_Arc_MAG_1_g_Methanoperedens	Control_Arc_MAG_1_g_Methanoperedens_contig_1394	8	7072	8013	-1	E														0
Control_Arc_MAG_1_g_Methanoperedens_Control_Arc_MAG_1_g_Methanoperedens_contig_1394_9	Control_Arc_MAG_1_g_Methanoperedens	Control_Arc_MAG_1_g_Methanoperedens_contig_1394	9	8365	9096	-1	D										Winged helix-turn-helix DNA-binding [PF13412.8]				0
Control_Arc_MAG_1_g_Methanoperedens_Control_Arc_MAG_1_g_Methanoperedens_contig_1394_10	Control_Arc_MAG_1_g_Methanoperedens	Control_Arc_MAG_1_g_Methanoperedens_contig_1394	10	9114	9560	-1	E														0
Control_Arc_MAG_1_g_Methanoperedens_Control_Arc_MAG_1_g_Methanoperedens_contig_1394_11	Control_Arc_MAG_1_g_Methanoperedens	Control_Arc_MAG_1_g_Methanoperedens_contig_1394	11	9845	11200	1	E														0
Control_Arc_MAG_1_g_Methanoperedens_Control_Arc_MAG_1_g_Methanoperedens_contig_1394_12	Control_Arc_MAG_1_g_Methanoperedens	Control_Arc_MAG_1_g_Methanoperedens_contig_1394	12	11235	11654	1	E														0
Control_Arc_MAG_1_g_Methanoperedens_Control_Arc_MAG_1_g_Methanoperedens_contig_1394_13	Control_Arc_MAG_1_g_Methanoperedens	Control_Arc_MAG_1_g_Methanoperedens_contig_1394	13	11797	12012	1	D										ABC transporter [PF00005.29]				0
Control_Arc_MAG_1_g_Methanoperedens_Control_Arc_MAG_1_g_Methanoperedens_contig_14_1	Control_Arc_MAG_1_g_Methanoperedens	Control_Arc_MAG_1_g_Methanoperedens_contig_14	1	2	151	1	E														0
Control_Arc_MAG_1_g_Methanoperedens_Control_Arc_MAG_1_g_Methanoperedens_contig_14_2	Control_Arc_MAG_1_g_Methanoperedens	Control_Arc_MAG_1_g_Methanoperedens_contig_14	2	446	604	-1	E														0
Control_Arc_MAG_1_g_Methanoperedens_Control_Arc_MAG_1_g_Methanoperedens_contig_14_3	Control_Arc_MAG_1_g_Methanoperedens	Control_Arc_MAG_1_g_Methanoperedens_contig_14	3	1390	1518	-1	E														0
Control_Arc_MAG_1_g_Methanoperedens_Control_Arc_MAG_1_g_Methanoperedens_contig_14_4	Control_Arc_MAG_1_g_Methanoperedens	Control_Arc_MAG_1_g_Methanoperedens_contig_14	4	1566	1817	-1	D										Bacterial archaeo-eukaryotic release factor family 10 [PF18854.3]				0
Control_Arc_MAG_1_g_Methanoperedens_Control_Arc_MAG_1_g_Methanoperedens_contig_14_5	Control_Arc_MAG_1_g_Methanoperedens	Control_Arc_MAG_1_g_Methanoperedens_contig_14	5	1904	2032	-1	E														0
Control_Arc_MAG_1_g_Methanoperedens_Control_Arc_MAG_1_g_Methanoperedens_contig_14_6	Control_Arc_MAG_1_g_Methanoperedens	Control_Arc_MAG_1_g_Methanoperedens_contig_14	6	2579	2809	1	E														0
Control_Arc_MAG_1_g_Methanoperedens_Control_Arc_MAG_1_g_Methanoperedens_contig_14_7	Control_Arc_MAG_1_g_Methanoperedens	Control_Arc_MAG_1_g_Methanoperedens_contig_14	7	2825	3097	-1	E														0
Control_Arc_MAG_1_g_Methanoperedens_Control_Arc_MAG_1_g_Methanoperedens_contig_14_8	Control_Arc_MAG_1_g_Methanoperedens	Control_Arc_MAG_1_g_Methanoperedens_contig_14	8	3160	3453	-1	E														0
Control_Arc_MAG_1_g_Methanoperedens_Control_Arc_MAG_1_g_Methanoperedens_contig_14_9	Control_Arc_MAG_1_g_Methanoperedens	Control_Arc_MAG_1_g_Methanoperedens_contig_14	9	3453	3671	-1	E														0
Control_Arc_MAG_1_g_Methanoperedens_Control_Arc_MAG_1_g_Methanoperedens_contig_14_10	Control_Arc_MAG_1_g_Methanoperedens	Control_Arc_MAG_1_g_Methanoperedens_contig_14	10	4058	4312	1	D										PD-(D/E)XK nuclease superfamily [PF13366.8]				0
Control_Arc_MAG_1_g_Methanoperedens_Control_Arc_MAG_1_g_Methanoperedens_contig_14_11	Control_Arc_MAG_1_g_Methanoperedens	Control_Arc_MAG_1_g_Methanoperedens_contig_14	11	4545	5504	-1	D			MER0960681	S01B	MER0960681 - subfamily S1B unassigned peptidases (Methanoperedens nitroreducens) [S01.UPB]#S01B#{peptidase unit: 42-243}~source A0A062UV70~	TRUE	0.853	359	9.75e-110	Trypsin-like peptidase domain [PF13365.8]; PDZ domain [PF13180.8]				0
Control_Arc_MAG_1_g_Methanoperedens_Control_Arc_MAG_1_g_Methanoperedens_contig_14_12	Control_Arc_MAG_1_g_Methanoperedens	Control_Arc_MAG_1_g_Methanoperedens_contig_14	12	5872	6234	1	D										Copper binding proteins, plastocyanin/azurin family [PF00127.22]; Cupredoxin-like domain [PF13473.8]				0
Control_Arc_MAG_1_g_Methanoperedens_Control_Arc_MAG_1_g_Methanoperedens_contig_14_13	Control_Arc_MAG_1_g_Methanoperedens	Control_Arc_MAG_1_g_Methanoperedens_contig_14	13	6426	6722	1	E														0
Control_Arc_MAG_1_g_Methanoperedens_Control_Arc_MAG_1_g_Methanoperedens_contig_14_14	Control_Arc_MAG_1_g_Methanoperedens	Control_Arc_MAG_1_g_Methanoperedens_contig_14	14	7054	7425	-1	D										AMP-binding enzyme [PF00501.30]				0
Control_Arc_MAG_1_g_Methanoperedens_Control_Arc_MAG_1_g_Methanoperedens_contig_14_15	Control_Arc_MAG_1_g_Methanoperedens	Control_Arc_MAG_1_g_Methanoperedens_contig_14	15	7780	7917	-1	E														0
Control_Arc_MAG_1_g_Methanoperedens_Control_Arc_MAG_1_g_Methanoperedens_contig_14_16	Control_Arc_MAG_1_g_Methanoperedens	Control_Arc_MAG_1_g_Methanoperedens_contig_14	16	8259	9266	1	C	K02906	large subunit ribosomal protein L3								Ribosomal protein L3 [PF00297.24]				0
Control_Arc_MAG_1_g_Methanoperedens_Control_Arc_MAG_1_g_Methanoperedens_contig_14_17	Control_Arc_MAG_1_g_Methanoperedens	Control_Arc_MAG_1_g_Methanoperedens_contig_14	17	9272	10024	1	C	K02930	large subunit ribosomal protein L4e								Ribosomal protein L4/L1 family [PF00573.24]				0
Control_Arc_MAG_1_g_Methanoperedens_Control_Arc_MAG_1_g_Methanoperedens_contig_14_18	Control_Arc_MAG_1_g_Methanoperedens	Control_Arc_MAG_1_g_Methanoperedens_contig_14	18	10021	10266	1	D										Ribosomal protein L23 [PF00276.22]				0
Control_Arc_MAG_1_g_Methanoperedens_Control_Arc_MAG_1_g_Methanoperedens_contig_14_19	Control_Arc_MAG_1_g_Methanoperedens	Control_Arc_MAG_1_g_Methanoperedens_contig_14	19	10275	10985	1	C	K02886	large subunit ribosomal protein L2								Ribosomal Proteins L2, C-terminal domain [PF03947.20]; Ribosomal Proteins L2, RNA binding domain [PF00181.25]				0
Control_Arc_MAG_1_g_Methanoperedens_Control_Arc_MAG_1_g_Methanoperedens_contig_14_20	Control_Arc_MAG_1_g_Methanoperedens	Control_Arc_MAG_1_g_Methanoperedens_contig_14	20	10993	11406	1	D										Ribosomal protein S19 [PF00203.23]				0
Control_Arc_MAG_1_g_Methanoperedens_Control_Arc_MAG_1_g_Methanoperedens_contig_14_21	Control_Arc_MAG_1_g_Methanoperedens	Control_Arc_MAG_1_g_Methanoperedens_contig_14	21	11406	11858	1	D										Ribosomal protein L22p/L17e [PF00237.21]				0
Control_Arc_MAG_1_g_Methanoperedens_Control_Arc_MAG_1_g_Methanoperedens_contig_14_22	Control_Arc_MAG_1_g_Methanoperedens	Control_Arc_MAG_1_g_Methanoperedens_contig_14	22	11858	12754	1	C	K02982	small subunit ribosomal protein S3								Ribosomal protein S3, C-terminal domain [PF00189.22]; KH domain [PF07650.19]				0
Control_Arc_MAG_1_g_Methanoperedens_Control_Arc_MAG_1_g_Methanoperedens_contig_14_23	Control_Arc_MAG_1_g_Methanoperedens	Control_Arc_MAG_1_g_Methanoperedens_contig_14	23	12754	12948	1	D										Ribosomal L29 protein [PF00831.25]				0
Control_Arc_MAG_1_g_Methanoperedens_Control_Arc_MAG_1_g_Methanoperedens_contig_14_24	Control_Arc_MAG_1_g_Methanoperedens	Control_Arc_MAG_1_g_Methanoperedens_contig_14	24	12954	13277	1	C	K03538	ribonuclease P protein subunit POP4 [EC:3.1.26.5]								Ribonuclease P/MRP, subunit p29 [PF01868.18]				0
Control_Arc_MAG_1_g_Methanoperedens_Control_Arc_MAG_1_g_Methanoperedens_contig_14_25	Control_Arc_MAG_1_g_Methanoperedens	Control_Arc_MAG_1_g_Methanoperedens_contig_14	25	13292	13615	1	D										Ribosomal protein S17 [PF00366.22]				0
Control_Arc_MAG_1_g_Methanoperedens_Control_Arc_MAG_1_g_Methanoperedens_contig_14_26	Control_Arc_MAG_1_g_Methanoperedens	Control_Arc_MAG_1_g_Methanoperedens_contig_14	26	13612	14010	1	C	K02874	large subunit ribosomal protein L14								Ribosomal protein L14p/L23e [PF00238.21]; Ribosomal protein L16p/L10e [PF00252.20]				0
Control_Arc_MAG_1_g_Methanoperedens_Control_Arc_MAG_1_g_Methanoperedens_contig_14_27	Control_Arc_MAG_1_g_Methanoperedens	Control_Arc_MAG_1_g_Methanoperedens_contig_14	27	14021	14362	1	D										Ribosomal proteins L26 eukaryotic, L24P archaeal [PF16906.7]				0
Control_Arc_MAG_1_g_Methanoperedens_Control_Arc_MAG_1_g_Methanoperedens_contig_14_28	Control_Arc_MAG_1_g_Methanoperedens	Control_Arc_MAG_1_g_Methanoperedens_contig_14	28	14363	15055	1	C	K02987	small subunit ribosomal protein S4e								Ribosomal family S4e [PF00900.22]; RS4NT (NUC023) domain [PF08071.14]				0
Control_Arc_MAG_1_g_Methanoperedens_Control_Arc_MAG_1_g_Methanoperedens_contig_14_29	Control_Arc_MAG_1_g_Methanoperedens	Control_Arc_MAG_1_g_Methanoperedens_contig_14	29	15056	15562	1	C	K02931	large subunit ribosomal protein L5								ribosomal L5P family C-terminus [PF00673.23]; Ribosomal protein L5 [PF00281.21]				0
Control_Arc_MAG_1_g_Methanoperedens_Control_Arc_MAG_1_g_Methanoperedens_contig_14_30	Control_Arc_MAG_1_g_Methanoperedens	Control_Arc_MAG_1_g_Methanoperedens_contig_14	30	15600	15719	1	E														0
Control_Arc_MAG_1_g_Methanoperedens_Control_Arc_MAG_1_g_Methanoperedens_contig_14_31	Control_Arc_MAG_1_g_Methanoperedens	Control_Arc_MAG_1_g_Methanoperedens_contig_14	31	15725	16114	1	C	K02994	small subunit ribosomal protein S8								Ribosomal protein S8 [PF00410.21]				0
Control_Arc_MAG_1_g_Methanoperedens_Control_Arc_MAG_1_g_Methanoperedens_contig_14_32	Control_Arc_MAG_1_g_Methanoperedens	Control_Arc_MAG_1_g_Methanoperedens_contig_14	32	16124	16651	1	C	K02933	large subunit ribosomal protein L6								Ribosomal protein L6 [PF00347.25]				0
Control_Arc_MAG_1_g_Methanoperedens_Control_Arc_MAG_1_g_Methanoperedens_contig_14_33	Control_Arc_MAG_1_g_Methanoperedens	Control_Arc_MAG_1_g_Methanoperedens_contig_14	33	16656	17132	1	C	K02912	large subunit ribosomal protein L32e								Ribosomal protein L32 [PF01655.20]				0
Control_Arc_MAG_1_g_Methanoperedens_Control_Arc_MAG_1_g_Methanoperedens_contig_14_34	Control_Arc_MAG_1_g_Methanoperedens	Control_Arc_MAG_1_g_Methanoperedens_contig_14	34	17134	17586	1	C	K02885	large subunit ribosomal protein L19e								Ribosomal protein L19e [PF01280.22]				0
Control_Arc_MAG_1_g_Methanoperedens_Control_Arc_MAG_1_g_Methanoperedens_contig_14_35	Control_Arc_MAG_1_g_Methanoperedens	Control_Arc_MAG_1_g_Methanoperedens_contig_14	35	17589	18107	1	C	K02881	large subunit ribosomal protein L18								Ribosomal large subunit proteins 60S L5, and 50S L18 [PF17144.6]; Ribosomal L18 of archaea, bacteria, mitoch. and chloroplast [PF00861.24]				0
Control_Arc_MAG_1_g_Methanoperedens_Control_Arc_MAG_1_g_Methanoperedens_contig_14_36	Control_Arc_MAG_1_g_Methanoperedens	Control_Arc_MAG_1_g_Methanoperedens_contig_14	36	18113	18736	1	C	K02988	small subunit ribosomal protein S5								Ribosomal protein S5, C-terminal domain [PF03719.17]; Ribosomal protein S5, N-terminal domain [PF00333.22]				0
Control_Arc_MAG_1_g_Methanoperedens_Control_Arc_MAG_1_g_Methanoperedens_contig_14_37	Control_Arc_MAG_1_g_Methanoperedens	Control_Arc_MAG_1_g_Methanoperedens_contig_14	37	18736	19197	1	C	K02907	large subunit ribosomal protein L30								Ribosomal protein L30p/L7e [PF00327.22]				0
Control_Arc_MAG_1_g_Methanoperedens_Control_Arc_MAG_1_g_Methanoperedens_contig_14_38	Control_Arc_MAG_1_g_Methanoperedens	Control_Arc_MAG_1_g_Methanoperedens_contig_14	38	19203	19652	1	D										Ribosomal proteins 50S-L15, 50S-L18e, 60S-L27A [PF00828.21]				0
Control_Arc_MAG_1_g_Methanoperedens_Control_Arc_MAG_1_g_Methanoperedens_contig_14_39	Control_Arc_MAG_1_g_Methanoperedens	Control_Arc_MAG_1_g_Methanoperedens_contig_14	39	19658	21145	1	C	K03076	preprotein translocase subunit SecY								SecY [PF00344.22]				0
Control_Arc_MAG_1_g_Methanoperedens_Control_Arc_MAG_1_g_Methanoperedens_contig_14_40	Control_Arc_MAG_1_g_Methanoperedens	Control_Arc_MAG_1_g_Methanoperedens_contig_14	40	21155	22192	1	C	K07138	uncharacterized protein								Domain of unknown function (DUF362) [PF04015.14]; 4Fe-4S dicluster domain [PF14697.8]; 4Fe-4S dicluster domain [PF13187.8]; 4Fe-4S dicluster domain [PF12838.9]; 4Fe-4S dicluster domain [PF13237.8]; 4Fe-4S binding domain [PF12837.9]; 4Fe-4S dicluster domain [PF13247.8]; 4Fe-4S binding domain [PF00037.29]; 4Fe-4S dicluster domain [PF13746.8]; 4Fe-4S double cluster binding domain [PF13484.8]				0
Control_Arc_MAG_1_g_Methanoperedens_Control_Arc_MAG_1_g_Methanoperedens_contig_14_41	Control_Arc_MAG_1_g_Methanoperedens	Control_Arc_MAG_1_g_Methanoperedens_contig_14	41	22213	22554	1	D										Thioredoxin domain [PF13192.8]				0
Control_Arc_MAG_1_g_Methanoperedens_Control_Arc_MAG_1_g_Methanoperedens_contig_14_42	Control_Arc_MAG_1_g_Methanoperedens	Control_Arc_MAG_1_g_Methanoperedens_contig_14	42	22875	23339	-1	E														0
Control_Arc_MAG_1_g_Methanoperedens_Control_Arc_MAG_1_g_Methanoperedens_contig_14_43	Control_Arc_MAG_1_g_Methanoperedens	Control_Arc_MAG_1_g_Methanoperedens_contig_14	43	23336	23515	-1	E														1
Control_Arc_MAG_1_g_Methanoperedens_Control_Arc_MAG_1_g_Methanoperedens_contig_14_44	Control_Arc_MAG_1_g_Methanoperedens	Control_Arc_MAG_1_g_Methanoperedens_contig_14	44	23628	25895	1	C	K10848	DNA excision repair protein ERCC-4 [EC:3.1.-.-]								ERCC4 domain [PF02732.17]; Type III restriction enzyme, res subunit [PF04851.17]; Helicase conserved C-terminal domain [PF00271.33]; DEAD/DEAH box helicase [PF00270.31]; Helix-hairpin-helix motif [PF12826.9]; ERCC3/RAD25/XPB C-terminal helicase [PF16203.7]				0
Control_Arc_MAG_1_g_Methanoperedens_Control_Arc_MAG_1_g_Methanoperedens_contig_14_45	Control_Arc_MAG_1_g_Methanoperedens	Control_Arc_MAG_1_g_Methanoperedens_contig_14	45	26212	30387	-1	D										S-layer protein [PF07752.13]				0
Control_Arc_MAG_1_g_Methanoperedens_Control_Arc_MAG_1_g_Methanoperedens_contig_14_46	Control_Arc_MAG_1_g_Methanoperedens	Control_Arc_MAG_1_g_Methanoperedens_contig_14	46	31064	31396	-1	D										Polymerase beta, Nucleotidyltransferase [PF18765.3]				0
Control_Arc_MAG_1_g_Methanoperedens_Control_Arc_MAG_1_g_Methanoperedens_contig_14_47	Control_Arc_MAG_1_g_Methanoperedens	Control_Arc_MAG_1_g_Methanoperedens_contig_14	47	31399	31773	-1	D										HEPN domain [PF05168.16]				0
Control_Arc_MAG_1_g_Methanoperedens_Control_Arc_MAG_1_g_Methanoperedens_contig_14_48	Control_Arc_MAG_1_g_Methanoperedens	Control_Arc_MAG_1_g_Methanoperedens_contig_14	48	31909	32121	1	E														0
Control_Arc_MAG_1_g_Methanoperedens_Control_Arc_MAG_1_g_Methanoperedens_contig_14_49	Control_Arc_MAG_1_g_Methanoperedens	Control_Arc_MAG_1_g_Methanoperedens_contig_14	49	32134	32346	1	E														0
Control_Arc_MAG_1_g_Methanoperedens_Control_Arc_MAG_1_g_Methanoperedens_contig_14_50	Control_Arc_MAG_1_g_Methanoperedens	Control_Arc_MAG_1_g_Methanoperedens_contig_14	50	32372	32827	1	D										Nucleotidyl transferase of unknown function (DUF2204) [PF09970.11]				0
Control_Arc_MAG_1_g_Methanoperedens_Control_Arc_MAG_1_g_Methanoperedens_contig_14_51	Control_Arc_MAG_1_g_Methanoperedens	Control_Arc_MAG_1_g_Methanoperedens_contig_14	51	32904	33116	-1	D										Protein of unknown function DUF86 [PF01934.19]				0
Control_Arc_MAG_1_g_Methanoperedens_Control_Arc_MAG_1_g_Methanoperedens_contig_14_52	Control_Arc_MAG_1_g_Methanoperedens	Control_Arc_MAG_1_g_Methanoperedens_contig_14	52	33113	33529	-1	C	K07076	uncharacterized protein								Polymerase beta, Nucleotidyltransferase [PF18765.3]				0
Control_Arc_MAG_1_g_Methanoperedens_Control_Arc_MAG_1_g_Methanoperedens_contig_14_53	Control_Arc_MAG_1_g_Methanoperedens	Control_Arc_MAG_1_g_Methanoperedens_contig_14	53	33569	33862	-1	E														0
Control_Arc_MAG_1_g_Methanoperedens_Control_Arc_MAG_1_g_Methanoperedens_contig_14_54	Control_Arc_MAG_1_g_Methanoperedens	Control_Arc_MAG_1_g_Methanoperedens_contig_14	54	33843	35051	-1	C	K13038	phosphopantothenoylcysteine decarboxylase / phosphopantothenate---cysteine ligase [EC:4.1.1.36 6.3.2.5]								DNA / pantothenate metabolism flavoprotein [PF04127.17]; Flavoprotein [PF02441.21]		sp|P94063|HAL3B_ARATH Probable phosphopantothenoylcysteine decarboxylase; Xh	Xh	0
Control_Arc_MAG_1_g_Methanoperedens_Control_Arc_MAG_1_g_Methanoperedens_contig_14_55	Control_Arc_MAG_1_g_Methanoperedens	Control_Arc_MAG_1_g_Methanoperedens_contig_14	55	35127	35831	1	C	K22882	thymidylate synthase [EC:2.1.1.-]								Domain of unknown function [PF02593.16]				0
Control_Arc_MAG_1_g_Methanoperedens_Control_Arc_MAG_1_g_Methanoperedens_contig_14_56	Control_Arc_MAG_1_g_Methanoperedens	Control_Arc_MAG_1_g_Methanoperedens_contig_14	56	35812	37038	1	C	K00027	malate dehydrogenase (oxaloacetate-decarboxylating) [EC:1.1.1.38]								Malic enzyme, NAD binding domain [PF03949.17]; Malic enzyme, N-terminal domain [PF00390.21]				0
Control_Arc_MAG_1_g_Methanoperedens_Control_Arc_MAG_1_g_Methanoperedens_contig_14_57	Control_Arc_MAG_1_g_Methanoperedens	Control_Arc_MAG_1_g_Methanoperedens_contig_14	57	37035	37646	1	D			MER1084156	S54	MER1084156 - family S54 unassigned peptidases (Methanoperedens nitroreducens) [S54.UPW]#S54#{peptidase unit: 20-180}~source A0A062V9K8~	FALSE	0.714	228	1.14e-66	Rhomboid family [PF01694.24]				0
Control_Arc_MAG_1_g_Methanoperedens_Control_Arc_MAG_1_g_Methanoperedens_contig_14_58	Control_Arc_MAG_1_g_Methanoperedens	Control_Arc_MAG_1_g_Methanoperedens_contig_14	58	37820	38926	-1	C	K10725	archaeal cell division control protein 6								AAA domain [PF13401.8]; AAA ATPase domain [PF13191.8]				0
Control_Arc_MAG_1_g_Methanoperedens_Control_Arc_MAG_1_g_Methanoperedens_contig_14_59	Control_Arc_MAG_1_g_Methanoperedens	Control_Arc_MAG_1_g_Methanoperedens_contig_14	59	39090	40970	1	C	K03702	excinuclease ABC subunit B								Type III restriction enzyme, res subunit [PF04851.17]; UvrB interaction domain [PF17757.3]; Ultra-violet resistance protein B [PF12344.10]; Helicase conserved C-terminal domain [PF00271.33]; UvrB/uvrC motif [PF02151.21]				0
Control_Arc_MAG_1_g_Methanoperedens_Control_Arc_MAG_1_g_Methanoperedens_contig_14_60	Control_Arc_MAG_1_g_Methanoperedens	Control_Arc_MAG_1_g_Methanoperedens_contig_14	60	41061	41504	-1	E														0
Control_Arc_MAG_1_g_Methanoperedens_Control_Arc_MAG_1_g_Methanoperedens_contig_14_61	Control_Arc_MAG_1_g_Methanoperedens	Control_Arc_MAG_1_g_Methanoperedens_contig_14	61	41511	41852	-1	C	K07076	uncharacterized protein								Polymerase beta, Nucleotidyltransferase [PF18765.3]; Nucleotidyltransferase domain [PF01909.25]				0
Control_Arc_MAG_1_g_Methanoperedens_Control_Arc_MAG_1_g_Methanoperedens_contig_14_62	Control_Arc_MAG_1_g_Methanoperedens	Control_Arc_MAG_1_g_Methanoperedens_contig_14	62	41795	42148	-1	D										HEPN domain [PF05168.16]				0
Control_Arc_MAG_1_g_Methanoperedens_Control_Arc_MAG_1_g_Methanoperedens_contig_14_63	Control_Arc_MAG_1_g_Methanoperedens	Control_Arc_MAG_1_g_Methanoperedens_contig_14	63	42164	42586	-1	E														0
Control_Arc_MAG_1_g_Methanoperedens_Control_Arc_MAG_1_g_Methanoperedens_contig_14_64	Control_Arc_MAG_1_g_Methanoperedens	Control_Arc_MAG_1_g_Methanoperedens_contig_14	64	42624	43547	-1	C	K00571,K07316	site-specific DNA-methyltransferase (adenine-specific) [EC:2.1.1.72]; adenine-specific DNA-methyltransferase [EC:2.1.1.72]								DNA methylase [PF01555.20]		sp|P14243|MTC9_CITFR Modification methylase Cfr9I; XhXp	Xp;Xh	0
Control_Arc_MAG_1_g_Methanoperedens_Control_Arc_MAG_1_g_Methanoperedens_contig_14_65	Control_Arc_MAG_1_g_Methanoperedens	Control_Arc_MAG_1_g_Methanoperedens_contig_14	65	43827	44060	-1	E														0
Control_Arc_MAG_1_g_Methanoperedens_Control_Arc_MAG_1_g_Methanoperedens_contig_14_66	Control_Arc_MAG_1_g_Methanoperedens	Control_Arc_MAG_1_g_Methanoperedens_contig_14	66	44113	44841	-1	E														1
Control_Arc_MAG_1_g_Methanoperedens_Control_Arc_MAG_1_g_Methanoperedens_contig_14_67	Control_Arc_MAG_1_g_Methanoperedens	Control_Arc_MAG_1_g_Methanoperedens_contig_14	67	44902	45477	-1	C	K03120	transcription initiation factor TFIID TATA-box-binding protein								Transcription factor TFIID (or TATA-binding protein, TBP) [PF00352.23]				0
Control_Arc_MAG_1_g_Methanoperedens_Control_Arc_MAG_1_g_Methanoperedens_contig_14_68	Control_Arc_MAG_1_g_Methanoperedens	Control_Arc_MAG_1_g_Methanoperedens_contig_14	68	45648	46235	1	C	K02877	large subunit ribosomal protein L15e								Ribosomal L15 [PF00827.19]				0
Control_Arc_MAG_1_g_Methanoperedens_Control_Arc_MAG_1_g_Methanoperedens_contig_14_69	Control_Arc_MAG_1_g_Methanoperedens	Control_Arc_MAG_1_g_Methanoperedens_contig_14	69	46671	47165	1	E														0
Control_Arc_MAG_1_g_Methanoperedens_Control_Arc_MAG_1_g_Methanoperedens_contig_14_70	Control_Arc_MAG_1_g_Methanoperedens	Control_Arc_MAG_1_g_Methanoperedens_contig_14	70	47162	47482	-1	E														0
Control_Arc_MAG_1_g_Methanoperedens_Control_Arc_MAG_1_g_Methanoperedens_contig_14_71	Control_Arc_MAG_1_g_Methanoperedens	Control_Arc_MAG_1_g_Methanoperedens_contig_14	71	47552	47770	1	E														0
Control_Arc_MAG_1_g_Methanoperedens_Control_Arc_MAG_1_g_Methanoperedens_contig_14_72	Control_Arc_MAG_1_g_Methanoperedens	Control_Arc_MAG_1_g_Methanoperedens_contig_14	72	47820	49022	-1	C	K03420	proteasome regulatory subunit	MER0412697	M41	MER0412697 - family M41 non-peptidase homologues (Solanum tuberosum) [M41.UNW]#M41#{peptidase unit: 385-549}~source PGSC0003DMP400021722~	FALSE	0.517	112	1.28e-24	ATPase family associated with various cellular activities (AAA) [PF00004.31]; AAA+ lid domain [PF17862.3]; Holliday junction DNA helicase RuvB P-loop domain [PF05496.14]; AAA domain (dynein-related subfamily) [PF07728.16]; Bacterial dnaA protein [PF00308.20]; ATPase family associated with various cellular activities (AAA) [PF07726.13]; AAA domain (Cdc48 subfamily) [PF07724.16]		sp|P49541|YCF46_TRICV Uncharacterized AAA domain-containing protein ycf46; Xh	Xh	0
Control_Arc_MAG_1_g_Methanoperedens_Control_Arc_MAG_1_g_Methanoperedens_contig_14_73	Control_Arc_MAG_1_g_Methanoperedens	Control_Arc_MAG_1_g_Methanoperedens_contig_14	73	49101	49646	1	D										AAA domain [PF13207.8]; AAA domain [PF13238.8]; AAA domain [PF13671.8]; Adenylate kinase [PF00406.24]				0
Control_Arc_MAG_1_g_Methanoperedens_Control_Arc_MAG_1_g_Methanoperedens_contig_14_74	Control_Arc_MAG_1_g_Methanoperedens	Control_Arc_MAG_1_g_Methanoperedens_contig_14	74	49663	50019	1	E														0
Control_Arc_MAG_1_g_Methanoperedens_Control_Arc_MAG_1_g_Methanoperedens_contig_14_75	Control_Arc_MAG_1_g_Methanoperedens	Control_Arc_MAG_1_g_Methanoperedens_contig_14	75	49995	50390	1	E														0
Control_Arc_MAG_1_g_Methanoperedens_Control_Arc_MAG_1_g_Methanoperedens_contig_14_76	Control_Arc_MAG_1_g_Methanoperedens	Control_Arc_MAG_1_g_Methanoperedens_contig_14	76	50555	51292	1	C	K06859	glucose-6-phosphate isomerase, archaeal [EC:5.3.1.9]								Glucose-6-phosphate isomerase (GPI) [PF06560.13]				0
Control_Arc_MAG_1_g_Methanoperedens_Control_Arc_MAG_1_g_Methanoperedens_contig_14_77	Control_Arc_MAG_1_g_Methanoperedens	Control_Arc_MAG_1_g_Methanoperedens_contig_14	77	51317	51625	1	D										Uncharacterized protein conserved in archaea (DUF2098) [PF09871.11]				0
Control_Arc_MAG_1_g_Methanoperedens_Control_Arc_MAG_1_g_Methanoperedens_contig_14_78	Control_Arc_MAG_1_g_Methanoperedens	Control_Arc_MAG_1_g_Methanoperedens_contig_14	78	51911	53215	1	C	K00401	methyl-coenzyme M reductase beta subunit [EC:2.8.4.1]								Methyl-coenzyme M reductase beta subunit, C-terminal domain [PF02241.20]; Methyl-coenzyme M reductase beta subunit, N-terminal domain [PF02783.17]				0
Control_Arc_MAG_1_g_Methanoperedens_Control_Arc_MAG_1_g_Methanoperedens_contig_14_79	Control_Arc_MAG_1_g_Methanoperedens	Control_Arc_MAG_1_g_Methanoperedens_contig_14	79	53226	53747	1	C	K03422	methyl-coenzyme M reductase subunit D								Methyl-coenzyme M reductase operon protein D [PF02505.16]				0
Control_Arc_MAG_1_g_Methanoperedens_Control_Arc_MAG_1_g_Methanoperedens_contig_14_80	Control_Arc_MAG_1_g_Methanoperedens	Control_Arc_MAG_1_g_Methanoperedens_contig_14	80	53801	54550	1	C	K00402	methyl-coenzyme M reductase gamma subunit [EC:2.8.4.1]								Methyl-coenzyme M reductase gamma subunit [PF02240.18]				0
Control_Arc_MAG_1_g_Methanoperedens_Control_Arc_MAG_1_g_Methanoperedens_contig_14_81	Control_Arc_MAG_1_g_Methanoperedens	Control_Arc_MAG_1_g_Methanoperedens_contig_14	81	54562	56268	1	C	K00399	methyl-coenzyme M reductase alpha subunit [EC:2.8.4.1]								Methyl-coenzyme M reductase alpha subunit, N-terminal domain [PF02745.17]; Methyl-coenzyme M reductase alpha subunit, C-terminal domain [PF02249.19]				0
Control_Arc_MAG_1_g_Methanoperedens_Control_Arc_MAG_1_g_Methanoperedens_contig_14_82	Control_Arc_MAG_1_g_Methanoperedens	Control_Arc_MAG_1_g_Methanoperedens_contig_14	82	56373	56618	1	D										DnaJ central domain [PF00684.21]				0
Control_Arc_MAG_1_g_Methanoperedens_Control_Arc_MAG_1_g_Methanoperedens_contig_14_83	Control_Arc_MAG_1_g_Methanoperedens	Control_Arc_MAG_1_g_Methanoperedens_contig_14	83	56697	57008	-1	E														0
Control_Arc_MAG_1_g_Methanoperedens_Control_Arc_MAG_1_g_Methanoperedens_contig_14_84	Control_Arc_MAG_1_g_Methanoperedens	Control_Arc_MAG_1_g_Methanoperedens_contig_14	84	57246	57758	-1	C	K22900	tRNA (adenine37-N6)-methyltransferase [EC:2.1.1.-]								tRNA-methyltransferase O [PF01980.18]				0
Control_Arc_MAG_1_g_Methanoperedens_Control_Arc_MAG_1_g_Methanoperedens_contig_14_85	Control_Arc_MAG_1_g_Methanoperedens	Control_Arc_MAG_1_g_Methanoperedens_contig_14	85	58404	60221	1	D										PLD-like domain [PF13091.8]; Lamin Tail Domain [PF00932.21]				0
Control_Arc_MAG_1_g_Methanoperedens_Control_Arc_MAG_1_g_Methanoperedens_contig_14_86	Control_Arc_MAG_1_g_Methanoperedens	Control_Arc_MAG_1_g_Methanoperedens_contig_14	86	60197	60652	1	D										Iron dependent repressor, metal binding and dimerisation domain [PF02742.17]; Iron dependent repressor, N-terminal DNA binding domain [PF01325.21]				0
Control_Arc_MAG_1_g_Methanoperedens_Control_Arc_MAG_1_g_Methanoperedens_contig_14_87	Control_Arc_MAG_1_g_Methanoperedens	Control_Arc_MAG_1_g_Methanoperedens_contig_14	87	60618	61532	1	C	K09815	zinc transport system substrate-binding protein								Zinc-uptake complex component A periplasmic [PF01297.19]		sp|A4N8V8|HPF_HAEI3 Putative metal ABC transporter substrate-binding protein Hpf; Xh	Xh	0
Control_Arc_MAG_1_g_Methanoperedens_Control_Arc_MAG_1_g_Methanoperedens_contig_14_88	Control_Arc_MAG_1_g_Methanoperedens	Control_Arc_MAG_1_g_Methanoperedens_contig_14	88	61474	62334	1	C	K09817	zinc transport system ATP-binding protein [EC:7.2.2.20]								ABC transporter [PF00005.29]				0
Control_Arc_MAG_1_g_Methanoperedens_Control_Arc_MAG_1_g_Methanoperedens_contig_14_89	Control_Arc_MAG_1_g_Methanoperedens	Control_Arc_MAG_1_g_Methanoperedens_contig_14	89	62331	63125	1	C	K09816	zinc transport system permease protein								ABC 3 transport family [PF00950.19]		sp|P44660|Y359_HAEIN Probable iron transport system membrane protein HI_0359; Xh	Xh	0
Control_Arc_MAG_1_g_Methanoperedens_Control_Arc_MAG_1_g_Methanoperedens_contig_1407_1	Control_Arc_MAG_1_g_Methanoperedens	Control_Arc_MAG_1_g_Methanoperedens_contig_1407	1	199	336	1	D										Uncharacterised protein family UPF0547 [PF10571.11]				0
Control_Arc_MAG_1_g_Methanoperedens_Control_Arc_MAG_1_g_Methanoperedens_contig_1407_2	Control_Arc_MAG_1_g_Methanoperedens	Control_Arc_MAG_1_g_Methanoperedens_contig_1407	2	448	1257	1	D										Prephenate dehydrogenase [PF02153.19]; NAD binding domain of 6-phosphogluconate dehydrogenase [PF03446.17]				0
Control_Arc_MAG_1_g_Methanoperedens_Control_Arc_MAG_1_g_Methanoperedens_contig_1407_3	Control_Arc_MAG_1_g_Methanoperedens	Control_Arc_MAG_1_g_Methanoperedens_contig_1407	3	1442	2665	1	E														0
Control_Arc_MAG_1_g_Methanoperedens_Control_Arc_MAG_1_g_Methanoperedens_contig_1407_4	Control_Arc_MAG_1_g_Methanoperedens	Control_Arc_MAG_1_g_Methanoperedens_contig_1407	4	2937	5996	1	D										Uncharacterized protein conserved in bacteria (DUF2213) [PF09979.11]; ATP dependent DNA ligase domain [PF01068.23]		sp|P44180|Y1405_HAEIN Uncharacterized protein HI_1405; Xu	Xu	0
Control_Arc_MAG_1_g_Methanoperedens_Control_Arc_MAG_1_g_Methanoperedens_contig_1407_5	Control_Arc_MAG_1_g_Methanoperedens	Control_Arc_MAG_1_g_Methanoperedens_contig_1407	5	5996	6829	1	E														0
Control_Arc_MAG_1_g_Methanoperedens_Control_Arc_MAG_1_g_Methanoperedens_contig_1407_6	Control_Arc_MAG_1_g_Methanoperedens	Control_Arc_MAG_1_g_Methanoperedens_contig_1407	6	6832	7728	1	E														0
Control_Arc_MAG_1_g_Methanoperedens_Control_Arc_MAG_1_g_Methanoperedens_contig_1407_7	Control_Arc_MAG_1_g_Methanoperedens	Control_Arc_MAG_1_g_Methanoperedens_contig_1407	7	7766	8065	1	E														0
Control_Arc_MAG_1_g_Methanoperedens_Control_Arc_MAG_1_g_Methanoperedens_contig_1407_8	Control_Arc_MAG_1_g_Methanoperedens	Control_Arc_MAG_1_g_Methanoperedens_contig_1407	8	8094	8207	1	E														0
Control_Arc_MAG_1_g_Methanoperedens_Control_Arc_MAG_1_g_Methanoperedens_contig_1407_9	Control_Arc_MAG_1_g_Methanoperedens	Control_Arc_MAG_1_g_Methanoperedens_contig_1407	9	8204	8485	1	E														0
Control_Arc_MAG_1_g_Methanoperedens_Control_Arc_MAG_1_g_Methanoperedens_contig_1407_10	Control_Arc_MAG_1_g_Methanoperedens	Control_Arc_MAG_1_g_Methanoperedens_contig_1407	10	8490	8858	1	E														0
Control_Arc_MAG_1_g_Methanoperedens_Control_Arc_MAG_1_g_Methanoperedens_contig_1407_11	Control_Arc_MAG_1_g_Methanoperedens	Control_Arc_MAG_1_g_Methanoperedens_contig_1407	11	8868	9590	1	D										Phage tail protein [PF05709.13]				0
Control_Arc_MAG_1_g_Methanoperedens_Control_Arc_MAG_1_g_Methanoperedens_contig_1407_12	Control_Arc_MAG_1_g_Methanoperedens	Control_Arc_MAG_1_g_Methanoperedens_contig_1407	12	10045	10518	1	E														0
Control_Arc_MAG_1_g_Methanoperedens_Control_Arc_MAG_1_g_Methanoperedens_contig_1407_13	Control_Arc_MAG_1_g_Methanoperedens	Control_Arc_MAG_1_g_Methanoperedens_contig_1407	13	10524	11306	1	D										Domain of unknown function DUF1828 [PF08861.12]				0
Control_Arc_MAG_1_g_Methanoperedens_Control_Arc_MAG_1_g_Methanoperedens_contig_1407_14	Control_Arc_MAG_1_g_Methanoperedens	Control_Arc_MAG_1_g_Methanoperedens_contig_1407	14	11535	12092	1	E														0
Control_Arc_MAG_1_g_Methanoperedens_Control_Arc_MAG_1_g_Methanoperedens_contig_1407_15	Control_Arc_MAG_1_g_Methanoperedens	Control_Arc_MAG_1_g_Methanoperedens_contig_1407	15	12128	12211	1	E														0
Control_Arc_MAG_1_g_Methanoperedens_Control_Arc_MAG_1_g_Methanoperedens_contig_1408_1	Control_Arc_MAG_1_g_Methanoperedens	Control_Arc_MAG_1_g_Methanoperedens_contig_1408	1	1	489	-1	E														0
Control_Arc_MAG_1_g_Methanoperedens_Control_Arc_MAG_1_g_Methanoperedens_contig_1408_2	Control_Arc_MAG_1_g_Methanoperedens	Control_Arc_MAG_1_g_Methanoperedens_contig_1408	2	600	2822	1	C	K14475	inhibitor of cysteine peptidase								Beta propeller domain [PF09826.11]				0
Control_Arc_MAG_1_g_Methanoperedens_Control_Arc_MAG_1_g_Methanoperedens_contig_1408_3	Control_Arc_MAG_1_g_Methanoperedens	Control_Arc_MAG_1_g_Methanoperedens_contig_1408	3	3014	3265	1	C	K07486	transposase								Transposase [PF01548.19]				0
Control_Arc_MAG_1_g_Methanoperedens_Control_Arc_MAG_1_g_Methanoperedens_contig_1408_4	Control_Arc_MAG_1_g_Methanoperedens	Control_Arc_MAG_1_g_Methanoperedens_contig_1408	4	3429	3854	-1	E														0
Control_Arc_MAG_1_g_Methanoperedens_Control_Arc_MAG_1_g_Methanoperedens_contig_1408_5	Control_Arc_MAG_1_g_Methanoperedens	Control_Arc_MAG_1_g_Methanoperedens_contig_1408	5	4496	4681	1	E														0
Control_Arc_MAG_1_g_Methanoperedens_Control_Arc_MAG_1_g_Methanoperedens_contig_1408_6	Control_Arc_MAG_1_g_Methanoperedens	Control_Arc_MAG_1_g_Methanoperedens_contig_1408	6	4627	4854	-1	E														0
Control_Arc_MAG_1_g_Methanoperedens_Control_Arc_MAG_1_g_Methanoperedens_contig_1408_7	Control_Arc_MAG_1_g_Methanoperedens	Control_Arc_MAG_1_g_Methanoperedens_contig_1408	7	5036	5425	-1	E														0
Control_Arc_MAG_1_g_Methanoperedens_Control_Arc_MAG_1_g_Methanoperedens_contig_1408_8	Control_Arc_MAG_1_g_Methanoperedens	Control_Arc_MAG_1_g_Methanoperedens_contig_1408	8	5642	6796	-1	C	K07494	putative transposase								DDE superfamily endonuclease [PF13358.8]; Homeodomain-like domain [PF13565.8]				0
Control_Arc_MAG_1_g_Methanoperedens_Control_Arc_MAG_1_g_Methanoperedens_contig_1408_9	Control_Arc_MAG_1_g_Methanoperedens	Control_Arc_MAG_1_g_Methanoperedens_contig_1408	9	7011	7493	-1	E														0
Control_Arc_MAG_1_g_Methanoperedens_Control_Arc_MAG_1_g_Methanoperedens_contig_1408_10	Control_Arc_MAG_1_g_Methanoperedens	Control_Arc_MAG_1_g_Methanoperedens_contig_1408	10	7481	8095	-1	D										Restriction endonuclease BsobI [PF09194.12]				0
Control_Arc_MAG_1_g_Methanoperedens_Control_Arc_MAG_1_g_Methanoperedens_contig_1408_11	Control_Arc_MAG_1_g_Methanoperedens	Control_Arc_MAG_1_g_Methanoperedens_contig_1408	11	8156	9652	-1	D										DNA methylase [PF01555.20]				0
Control_Arc_MAG_1_g_Methanoperedens_Control_Arc_MAG_1_g_Methanoperedens_contig_1408_12	Control_Arc_MAG_1_g_Methanoperedens	Control_Arc_MAG_1_g_Methanoperedens_contig_1408	12	9637	10113	-1	E														0
Control_Arc_MAG_1_g_Methanoperedens_Control_Arc_MAG_1_g_Methanoperedens_contig_1408_13	Control_Arc_MAG_1_g_Methanoperedens	Control_Arc_MAG_1_g_Methanoperedens_contig_1408	13	10237	10608	-1	E														0
Control_Arc_MAG_1_g_Methanoperedens_Control_Arc_MAG_1_g_Methanoperedens_contig_1408_14	Control_Arc_MAG_1_g_Methanoperedens	Control_Arc_MAG_1_g_Methanoperedens_contig_1408	14	10684	11883	-1	E														0
Control_Arc_MAG_1_g_Methanoperedens_Control_Arc_MAG_1_g_Methanoperedens_contig_1415_1	Control_Arc_MAG_1_g_Methanoperedens	Control_Arc_MAG_1_g_Methanoperedens_contig_1415	1	487	1194	-1	E														0
Control_Arc_MAG_1_g_Methanoperedens_Control_Arc_MAG_1_g_Methanoperedens_contig_1415_2	Control_Arc_MAG_1_g_Methanoperedens	Control_Arc_MAG_1_g_Methanoperedens_contig_1415	2	1335	2081	-1	C	K21640	global nitrogen regulator NrpRII								NrpR regulatory domains NRD1 and 2 [PF01995.18]				0
Control_Arc_MAG_1_g_Methanoperedens_Control_Arc_MAG_1_g_Methanoperedens_contig_1415_3	Control_Arc_MAG_1_g_Methanoperedens	Control_Arc_MAG_1_g_Methanoperedens_contig_1415	3	2201	3178	1	E														0
Control_Arc_MAG_1_g_Methanoperedens_Control_Arc_MAG_1_g_Methanoperedens_contig_1415_4	Control_Arc_MAG_1_g_Methanoperedens	Control_Arc_MAG_1_g_Methanoperedens_contig_1415	4	3542	4039	1	D										p-hydroxybenzoic acid synthase [PF01947.18]				0
Control_Arc_MAG_1_g_Methanoperedens_Control_Arc_MAG_1_g_Methanoperedens_contig_1415_5	Control_Arc_MAG_1_g_Methanoperedens	Control_Arc_MAG_1_g_Methanoperedens_contig_1415	5	4105	5181	-1	C	K01956	carbamoyl-phosphate synthase small subunit [EC:6.3.5.5]	MER0251025	C26	MER0251025 - family C26 unassigned peptidases (Methanosalsum zhilinae) [C26.UPW]#C26#{peptidase unit: 5-357}~source YP_004615744~	TRUE	0.702	497	5.92e-157	Carbamoyl-phosphate synthase small chain, CPSase domain [PF00988.24]; Glutamine amidotransferase class-I [PF00117.30]; Peptidase C26 [PF07722.15]				0
Control_Arc_MAG_1_g_Methanoperedens_Control_Arc_MAG_1_g_Methanoperedens_contig_1415_6	Control_Arc_MAG_1_g_Methanoperedens	Control_Arc_MAG_1_g_Methanoperedens_contig_1415	6	5322	5939	-1	C	K23255	archaeal type IV pilus assembly protein PilA								Archaeal Type IV pilin, N-terminal [PF07790.13]				0
Control_Arc_MAG_1_g_Methanoperedens_Control_Arc_MAG_1_g_Methanoperedens_contig_1415_7	Control_Arc_MAG_1_g_Methanoperedens	Control_Arc_MAG_1_g_Methanoperedens_contig_1415	7	6244	8175	1	C	K00174	2-oxoglutarate/2-oxoacid ferredoxin oxidoreductase subunit alpha [EC:1.2.7.3 1.2.7.11]								Pyruvate flavodoxin/ferredoxin oxidoreductase, thiamine diP-bdg [PF01855.21]; Pyruvate ferredoxin/flavodoxin oxidoreductase [PF01558.20]; Pyruvate:ferredoxin oxidoreductase core domain II [PF17147.6]				0
Control_Arc_MAG_1_g_Methanoperedens_Control_Arc_MAG_1_g_Methanoperedens_contig_1415_8	Control_Arc_MAG_1_g_Methanoperedens	Control_Arc_MAG_1_g_Methanoperedens_contig_1415	8	8162	9133	1	C	K00175	2-oxoglutarate/2-oxoacid ferredoxin oxidoreductase subunit beta [EC:1.2.7.3 1.2.7.11]								Pyruvate ferredoxin oxidoreductase beta subunit C terminal [PF12367.10]; Thiamine pyrophosphate enzyme, C-terminal TPP binding domain [PF02775.23]				0
Control_Arc_MAG_1_g_Methanoperedens_Control_Arc_MAG_1_g_Methanoperedens_contig_1415_9	Control_Arc_MAG_1_g_Methanoperedens	Control_Arc_MAG_1_g_Methanoperedens_contig_1415	9	9509	10381	1	C	K07076	uncharacterized protein								Polymerase beta, Nucleotidyltransferase [PF18765.3]				0
Control_Arc_MAG_1_g_Methanoperedens_Control_Arc_MAG_1_g_Methanoperedens_contig_1415_10	Control_Arc_MAG_1_g_Methanoperedens	Control_Arc_MAG_1_g_Methanoperedens_contig_1415	10	10592	11005	-1	E														0
Control_Arc_MAG_1_g_Methanoperedens_Control_Arc_MAG_1_g_Methanoperedens_contig_1415_11	Control_Arc_MAG_1_g_Methanoperedens	Control_Arc_MAG_1_g_Methanoperedens_contig_1415	11	11066	11713	-1	E														0
Control_Arc_MAG_1_g_Methanoperedens_Control_Arc_MAG_1_g_Methanoperedens_contig_1415_12	Control_Arc_MAG_1_g_Methanoperedens	Control_Arc_MAG_1_g_Methanoperedens_contig_1415	12	12021	12179	1	E														0
Control_Arc_MAG_1_g_Methanoperedens_Control_Arc_MAG_1_g_Methanoperedens_contig_1433_1	Control_Arc_MAG_1_g_Methanoperedens	Control_Arc_MAG_1_g_Methanoperedens_contig_1433	1	2	340	-1	E														0
Control_Arc_MAG_1_g_Methanoperedens_Control_Arc_MAG_1_g_Methanoperedens_contig_1433_2	Control_Arc_MAG_1_g_Methanoperedens	Control_Arc_MAG_1_g_Methanoperedens_contig_1433	2	465	698	-1	E														0
Control_Arc_MAG_1_g_Methanoperedens_Control_Arc_MAG_1_g_Methanoperedens_contig_1433_3	Control_Arc_MAG_1_g_Methanoperedens	Control_Arc_MAG_1_g_Methanoperedens_contig_1433	3	782	1360	1	D										NADPH-dependent FMN reductase [PF03358.17]				0
Control_Arc_MAG_1_g_Methanoperedens_Control_Arc_MAG_1_g_Methanoperedens_contig_1433_4	Control_Arc_MAG_1_g_Methanoperedens	Control_Arc_MAG_1_g_Methanoperedens_contig_1433	4	1533	2900	-1	D										Tn3 transposase DDE domain [PF01526.19]		sp|P03008|TNP3_ECOLX Transposase for transposon Tn3; Xr	Xr	0
Control_Arc_MAG_1_g_Methanoperedens_Control_Arc_MAG_1_g_Methanoperedens_contig_1433_5	Control_Arc_MAG_1_g_Methanoperedens	Control_Arc_MAG_1_g_Methanoperedens_contig_1433	5	3036	3518	-1	E														0
Control_Arc_MAG_1_g_Methanoperedens_Control_Arc_MAG_1_g_Methanoperedens_contig_1433_6	Control_Arc_MAG_1_g_Methanoperedens	Control_Arc_MAG_1_g_Methanoperedens_contig_1433	6	3669	4724	1	D										Domain of unknown function (DUF4158) [PF13700.8]				0
Control_Arc_MAG_1_g_Methanoperedens_Control_Arc_MAG_1_g_Methanoperedens_contig_1433_7	Control_Arc_MAG_1_g_Methanoperedens	Control_Arc_MAG_1_g_Methanoperedens_contig_1433	7	4803	5687	1	E														0
Control_Arc_MAG_1_g_Methanoperedens_Control_Arc_MAG_1_g_Methanoperedens_contig_1433_8	Control_Arc_MAG_1_g_Methanoperedens	Control_Arc_MAG_1_g_Methanoperedens_contig_1433	8	5691	6758	1	D										Tn3 transposase DDE domain [PF01526.19]				0
Control_Arc_MAG_1_g_Methanoperedens_Control_Arc_MAG_1_g_Methanoperedens_contig_1433_9	Control_Arc_MAG_1_g_Methanoperedens	Control_Arc_MAG_1_g_Methanoperedens_contig_1433	9	7564	7812	1	D										Protein of unknown function DUF104 [PF01954.18]				0
Control_Arc_MAG_1_g_Methanoperedens_Control_Arc_MAG_1_g_Methanoperedens_contig_1433_10	Control_Arc_MAG_1_g_Methanoperedens	Control_Arc_MAG_1_g_Methanoperedens_contig_1433	10	7809	8228	1	C	K07065	uncharacterized protein												0
Control_Arc_MAG_1_g_Methanoperedens_Control_Arc_MAG_1_g_Methanoperedens_contig_1433_11	Control_Arc_MAG_1_g_Methanoperedens	Control_Arc_MAG_1_g_Methanoperedens_contig_1433	11	8293	9135	1	D			MER0210281	S33	MER0210281 - family S33 non-peptidase homologues (Azotobacter vinelandii) [S33.UNW]#S33#{peptidase unit: 24-261}~source YP_002797308~	TRUE	0.769	375	4.48e-116	Serine aminopeptidase, S33 [PF12146.10]; alpha/beta hydrolase fold [PF00561.22]; Alpha/beta hydrolase family [PF12697.9]; Thioesterase domain [PF00975.22]; Alpha/beta hydrolase of unknown function (DUF1057) [PF06342.14]		sp|O64252|PRXH_BPMD2 Putative non-heme haloperoxidase; Xh	Xh	0
Control_Arc_MAG_1_g_Methanoperedens_Control_Arc_MAG_1_g_Methanoperedens_contig_1433_12	Control_Arc_MAG_1_g_Methanoperedens	Control_Arc_MAG_1_g_Methanoperedens_contig_1433	12	9656	9904	-1	E														0
Control_Arc_MAG_1_g_Methanoperedens_Control_Arc_MAG_1_g_Methanoperedens_contig_1433_13	Control_Arc_MAG_1_g_Methanoperedens	Control_Arc_MAG_1_g_Methanoperedens_contig_1433	13	9901	10104	-1	E														0
Control_Arc_MAG_1_g_Methanoperedens_Control_Arc_MAG_1_g_Methanoperedens_contig_1433_14	Control_Arc_MAG_1_g_Methanoperedens	Control_Arc_MAG_1_g_Methanoperedens_contig_1433	14	10488	10787	1	E														0
Control_Arc_MAG_1_g_Methanoperedens_Control_Arc_MAG_1_g_Methanoperedens_contig_1433_15	Control_Arc_MAG_1_g_Methanoperedens	Control_Arc_MAG_1_g_Methanoperedens_contig_1433	15	11005	11424	-1	C	K07065	uncharacterized protein												0
Control_Arc_MAG_1_g_Methanoperedens_Control_Arc_MAG_1_g_Methanoperedens_contig_1433_16	Control_Arc_MAG_1_g_Methanoperedens	Control_Arc_MAG_1_g_Methanoperedens_contig_1433	16	11427	11693	-1	E														0
Control_Arc_MAG_1_g_Methanoperedens_Control_Arc_MAG_1_g_Methanoperedens_contig_1433_17	Control_Arc_MAG_1_g_Methanoperedens	Control_Arc_MAG_1_g_Methanoperedens_contig_1433	17	11852	12103	-1	E														0
Control_Arc_MAG_1_g_Methanoperedens_Control_Arc_MAG_1_g_Methanoperedens_contig_14354_1	Control_Arc_MAG_1_g_Methanoperedens	Control_Arc_MAG_1_g_Methanoperedens_contig_14354	1	47	805	1	E														0
Control_Arc_MAG_1_g_Methanoperedens_Control_Arc_MAG_1_g_Methanoperedens_contig_14354_2	Control_Arc_MAG_1_g_Methanoperedens	Control_Arc_MAG_1_g_Methanoperedens_contig_14354	2	1511	3022	-1	E														0
Control_Arc_MAG_1_g_Methanoperedens_Control_Arc_MAG_1_g_Methanoperedens_contig_14354_3	Control_Arc_MAG_1_g_Methanoperedens	Control_Arc_MAG_1_g_Methanoperedens_contig_14354	3	3187	3564	1	C	K07499	putative transposase								Winged helix-turn helix [PF13551.8]; Homeodomain-like domain [PF13565.8]; Homeodomain-like domain [PF13384.8]; Putative ATPase subunit of terminase (gpP-like) [PF06056.14]				0
Control_Arc_MAG_1_g_Methanoperedens_Control_Arc_MAG_1_g_Methanoperedens_contig_14471_1	Control_Arc_MAG_1_g_Methanoperedens	Control_Arc_MAG_1_g_Methanoperedens_contig_14471	1	3	923	-1	D										Protein of unknown function (DUF1616) [PF07760.13]				0
Control_Arc_MAG_1_g_Methanoperedens_Control_Arc_MAG_1_g_Methanoperedens_contig_14471_2	Control_Arc_MAG_1_g_Methanoperedens	Control_Arc_MAG_1_g_Methanoperedens_contig_14471	2	1149	1409	1	E														0
Control_Arc_MAG_1_g_Methanoperedens_Control_Arc_MAG_1_g_Methanoperedens_contig_14471_3	Control_Arc_MAG_1_g_Methanoperedens	Control_Arc_MAG_1_g_Methanoperedens_contig_14471	3	1811	2335	-1	E														0
Control_Arc_MAG_1_g_Methanoperedens_Control_Arc_MAG_1_g_Methanoperedens_contig_14471_4	Control_Arc_MAG_1_g_Methanoperedens	Control_Arc_MAG_1_g_Methanoperedens_contig_14471	4	2452	3483	-1	D										Acetyltransferase (GNAT) domain [PF13480.9]				0
Control_Arc_MAG_1_g_Methanoperedens_Control_Arc_MAG_1_g_Methanoperedens_contig_1462_1	Control_Arc_MAG_1_g_Methanoperedens	Control_Arc_MAG_1_g_Methanoperedens_contig_1462	1	77	523	-1	E														0
Control_Arc_MAG_1_g_Methanoperedens_Control_Arc_MAG_1_g_Methanoperedens_contig_1462_2	Control_Arc_MAG_1_g_Methanoperedens	Control_Arc_MAG_1_g_Methanoperedens_contig_1462	2	588	1079	1	E														0
Control_Arc_MAG_1_g_Methanoperedens_Control_Arc_MAG_1_g_Methanoperedens_contig_1462_3	Control_Arc_MAG_1_g_Methanoperedens	Control_Arc_MAG_1_g_Methanoperedens_contig_1462	3	1164	1541	-1	D										DnaJ domain [PF00226.33]				0
Control_Arc_MAG_1_g_Methanoperedens_Control_Arc_MAG_1_g_Methanoperedens_contig_1462_4	Control_Arc_MAG_1_g_Methanoperedens	Control_Arc_MAG_1_g_Methanoperedens_contig_1462	4	1596	1970	-1	D										Glyoxalase/Bleomycin resistance protein/Dioxygenase superfamily [PF00903.27]; Glyoxalase-like domain [PF12681.9]; Glyoxalase/Bleomycin resistance protein/Dioxygenase superfamily [PF13669.8]				0
[truncated: 1,047,722+ more rows]

## Sheet: S8 - STUDY METHANO INTERPRO MHC
Contig_ID	MD5_difest	Length	DB	Database_Signature	Description	Start	Stop		Status	Date	InterPro_annotation	Interpro_description	CXXCH motifs	fegenie
[truncated: 254 more rows]

## Sheet: S9 - METHANO AGGREGATE PROTEINS
qtitle	Scaffold	MAG	stitle	Protein ID	Annnotaion	Organisms	Interpro_ID	Interpro_Annotation	pident	length	qstart	qend	sstart	send	evalue	bitscore
[truncated: 716 more rows]

[truncated: 12 more sheets: S10- Sandpipper Methanop, S11 - Sandpipper class QYQD01,  S12 - DESULFOBACT. AGGR. PRO, S13 - DIAMOND BLAST BORG MARK, S14 - BORG MARKERS ON CADAGNO, S15 - VIBRANT, S16 - GENOMAD VIRUS, S17 - GENOMAD PLASMID, S18 - MGE SCREENING OUTPUT, S19 - PHROG, S20 - pVOGs, S21 - VOGs]
